# Supplementary material for: Actin nano-architecture of phagocytic podosomes
Source: Nat Commun. 2022 Jul 27;13:4363. doi: 10.1038/s41467-022-32038-0 (PMC9329332; doi:10.1038/s41467-022-32038-0)
Supplement: Supplementary file 13 — Source Data [file 41467_2022_32038_MOESM13_ESM.xlsx]

## Sheet: Fig1e
Radius (um)	FcgRIIA	FcgRIIA	FcgRIIA	FcgRIIA	FcgRIIA	FcgRIIA	FcgRIIA	FcgRIIA	FcgRIIA	FcgRIIA	FcgRIIA	FcgRIIA	FcgRIIA	FcgRIIA	FcgRIIA	FcgRIIA	FcgRIIA	FcgRIIA	FcgRIIA	FcgRIIA	FcgRIIA	FcgRIIA	FcgRIIA	FcgRIIA	Actin	Actin	Actin	Actin	Actin	Actin	Actin	Actin	Actin	Actin	Actin	Actin	Actin	Actin	Actin	Actin	Actin	Actin	Actin	Actin	Actin	Actin	Actin	Actin	IgG
0.041	1	0.201639	0.257564	0.445621	0.93339	0.897029	0.556951	0.904064	1	0.585484	0.503348	0.26394	0.066523	-0.09171	1	-0.03698	1	1	0.571495	0.734807	0.041852	0.724789	0.6313	1	0.136072	0.293489	0.154494	0.076551	0.039756	0.273739	0.118227	0.015646	0.021876	0.002681	0.029684	0.056094	0.07623	0.169307	0.050879	0.008679	0.387741	0.111189	0.087168	-0.00237	0.063431	0.124108	0.077285	0.065531	0.761689
0.082	0.6407	0.361559	0.329302	0.752113	0.90515	1	0.621372	0.989621	0.399679	0.611952	0.214764	0.511777	0.108331	0.064815	0.450845	0.108046	0.675662	0.564409	0.448472	0.142449	0.641036	0.626626	0.707286	0.741184	0.158481	0.26657	0.166704	0.073873	0.090329	0.119434	0.159305	0.052972	0.051062	-0.00302	0.079299	0.042852	0.061723	0.120263	0.055488	0.030251	0.373892	0.102257	0.08147	0.023979	0.037775	0.101157	0.100538	0.122573	0.762723
0.122	0.573343	0.486702	0.572919	0.927731	0.845767	0.975534	0.646406	0.887076	0.34798	0.590282	0.111896	0.482496	0.174987	0.113912	0.285958	0.225682	0.610382	0.613474	0.745246	0.188213	0.657353	0.731177	0.814167	0.834523	0.170778	0.252092	0.174533	0.078847	0.072085	0.093966	0.17589	0.087289	0.042378	0.0029	0.076027	0.04348	0.042957	0.133411	0.055894	0.053309	0.27903	0.086199	0.048889	0.03593	0.024176	0.084689	0.11545	0.128462	0.786702
0.163	0.565739	0.443924	0.768051	0.899375	0.909932	0.941802	0.735442	0.922311	0.432526	0.684162	0.139815	0.420176	0.17658	0.113773	0.335675	0.422579	0.613921	0.528351	0.829023	0.390981	0.614416	0.863863	0.94722	0.796946	0.183769	0.252214	0.180404	0.082559	0.08278	0.116661	0.164476	0.106845	0.032966	0.009254	0.052249	0.058255	0.042655	0.123393	0.049249	0.054995	0.207055	0.07793	0.040526	0.051676	0.024044	0.061159	0.117227	0.136451	0.714882
0.204	0.583863	0.465534	0.757088	0.766183	0.99532	0.91191	0.829943	0.986954	0.523223	0.660762	0.28513	0.368345	0.145413	0.178566	0.370036	0.530143	0.535878	0.43638	0.723633	0.530042	0.549276	0.8146	0.892481	0.790676	0.187002	0.253847	0.184756	0.078822	0.090606	0.104441	0.144518	0.106906	0.035907	0.018391	0.028304	0.061423	0.061767	0.113909	0.03462	0.043152	0.174425	0.074226	0.041401	0.052537	0.023352	0.04704	0.12214	0.156601	0.644444
0.244	0.639137	0.500486	0.668228	0.602476	1	0.916148	1	0.984915	0.535153	0.557962	0.469016	0.490068	0.090204	0.301003	0.427508	0.496466	0.45965	0.43209	0.689199	0.511222	0.556652	0.687782	0.752476	0.848928	0.176497	0.254649	0.184197	0.075474	0.100412	0.063176	0.126506	0.112211	0.046975	0.028059	0.02531	0.046311	0.085271	0.114318	0.029209	0.03665	0.159667	0.07707	0.051655	0.038379	0.034432	0.049467	0.128252	0.164226	0.622894
0.285	0.726797	0.495407	0.736428	0.462407	0.929624	0.95577	0.89642	0.90972	0.527015	0.557591	0.622929	0.560941	0.072477	0.659091	0.494311	0.467575	0.451235	0.313179	0.927144	0.735602	0.563887	0.75888	0.753783	0.817434	0.164571	0.245707	0.186674	0.076249	0.142061	0.075898	0.114589	0.107535	0.071346	0.033566	0.061935	0.041038	0.098461	0.109756	0.027896	0.031254	0.142451	0.096243	0.048615	0.032953	0.043308	0.067296	0.114574	0.142271	0.707522
0.326	0.762878	0.46301	0.886148	0.481084	0.952814	0.919773	0.835948	0.9489	0.557194	0.654676	0.624376	0.611299	0.11356	0.722949	0.560425	0.429992	0.527742	0.255725	1	1	0.614642	0.815705	0.820779	0.755243	0.151571	0.249968	0.198028	0.071965	0.205644	0.140173	0.134659	0.103536	0.081835	0.041454	0.090558	0.044566	0.077012	0.098453	0.031048	0.048892	0.120228	0.091807	0.061404	0.036369	0.046678	0.065055	0.088281	0.129387	0.732293
0.367	0.742617	0.604866	1	0.629186	0.94796	0.871886	0.700548	0.971057	0.516615	0.756284	0.583767	0.544502	0.142659	0.648752	0.529018	0.356963	0.483991	0.212066	0.983036	0.936717	0.450445	0.760613	0.911052	0.696315	0.146705	0.247427	0.212161	0.057867	0.196868	0.165399	0.151651	0.085787	0.077138	0.039608	0.091331	0.058821	0.048428	0.07567	0.041529	0.067614	0.133488	0.100465	0.062325	0.04183	0.037797	0.062425	0.066848	0.10946	0.671443
0.407	0.714937	0.680356	0.944335	0.786181	0.918055	0.857417	0.68511	0.997965	0.508586	0.728793	0.481981	0.499825	0.13351	0.683208	0.453294	0.37512	0.372508	0.196607	0.657444	0.890683	0.57239	0.654342	0.983631	0.777521	0.149815	0.253842	0.235413	0.055548	0.175422	0.182714	0.17212	0.084849	0.061603	0.035524	0.068788	0.066419	0.056321	0.065385	0.045078	0.072203	0.121732	0.091148	0.067144	0.041645	0.040885	0.054758	0.07191	0.10932	0.714491
0.448	0.700427	0.690033	0.812376	0.87136	0.882149	0.889207	0.764489	0.988338	0.479359	0.770994	0.536402	0.504698	0.129538	0.74687	0.397319	0.462997	0.394858	0.235692	0.497927	0.785694	0.81966	0.569119	0.962198	0.823696	0.156035	0.2549	0.253771	0.062137	0.178703	0.193383	0.187335	0.090385	0.060952	0.034794	0.05415	0.058804	0.081567	0.058595	0.041411	0.059421	0.135142	0.0856	0.066318	0.042862	0.051592	0.069101	0.096417	0.114189	0.844153
0.489	0.683014	0.734425	0.78617	0.826311	0.881151	0.880404	0.811249	0.779075	0.443591	0.824772	0.574469	0.640345	0.163713	0.835132	0.4045	0.586625	0.365935	0.293776	0.506992	0.693299	0.991618	0.481198	1	0.706694	0.169424	0.257463	0.270808	0.06322	0.16174	0.182011	0.202688	0.102042	0.053391	0.039819	0.045393	0.057117	0.089717	0.054064	0.04138	0.047058	0.130176	0.089698	0.056359	0.04338	0.049404	0.092061	0.112253	0.10881	0.972779
0.53	0.680676	0.725657	0.8516	0.849909	0.907007	0.899178	0.810009	0.625509	0.44251	0.830924	0.680978	0.758079	0.194537	0.90207	0.458906	0.584459	0.35498	0.306554	0.467042	0.615479	1	0.465813	0.979656	0.667376	0.171727	0.258448	0.279558	0.065109	0.136226	0.160673	0.204377	0.121025	0.042142	0.033208	0.045734	0.065062	0.076349	0.04964	0.039243	0.044965	0.140397	0.090173	0.058832	0.045789	0.044571	0.103096	0.112684	0.091616	1
0.571	0.713316	0.767719	0.87691	0.823703	0.916022	0.871005	0.714162	0.595635	0.476905	0.878157	0.673983	0.826656	0.188119	0.868101	0.470291	0.618742	0.422649	0.2258	0.461708	0.535237	0.959864	0.514446	0.922392	0.742163	0.186975	0.265412	0.27846	0.066538	0.120995	0.179532	0.209555	0.127643	0.038922	0.036971	0.054583	0.069593	0.083142	0.041765	0.03508	0.059574	0.160787	0.080608	0.058544	0.045255	0.03521	0.105286	0.109381	0.0765	0.84486
0.611	0.733831	0.812311	0.93387	0.907785	0.825245	0.868774	0.625472	0.62091	0.521809	0.911959	0.734026	0.75744	0.2265	0.812606	0.516137	0.64879	0.61782	0.210294	0.496807	0.652325	0.792908	0.535608	0.895548	0.81696	0.1971	0.270447	0.279095	0.075017	0.141593	0.228123	0.203704	0.11951	0.041479	0.041275	0.051987	0.067817	0.0808	0.05542	0.039423	0.06944	0.17692	0.094168	0.060149	0.041321	0.039001	0.114424	0.111472	0.074047	0.726602
0.652	0.710939	0.79502	0.931533	0.888566	0.811879	0.872423	0.570837	0.592191	0.528577	0.864217	0.792626	0.763083	0.269195	0.85102	0.583343	0.661318	0.643737	0.228902	0.440436	0.862791	0.707187	0.58375	0.922172	0.765284	0.207019	0.277687	0.278948	0.079703	0.17275	0.2547	0.19843	0.114756	0.041903	0.046629	0.042332	0.065083	0.074928	0.064011	0.045538	0.069116	0.177586	0.108109	0.068506	0.033885	0.05425	0.123239	0.127711	0.083523	0.717141
0.693	0.66637	0.775278	0.882699	0.816767	0.805212	0.811717	0.536924	0.672663	0.500024	0.806494	0.738644	0.822111	0.342534	0.950514	0.609211	0.510453	0.696574	0.274152	0.513137	0.861797	0.649739	0.625693	0.889457	0.744469	0.218123	0.283687	0.291496	0.093661	0.195814	0.248034	0.196364	0.113277	0.034962	0.043588	0.053695	0.065454	0.079072	0.052944	0.056606	0.067957	0.19533	0.098437	0.079045	0.025897	0.068153	0.122421	0.138717	0.08483	0.722927
0.734	0.646694	0.771463	0.782569	0.736196	0.82196	0.763781	0.504841	0.843815	0.498205	0.856961	0.874132	0.92591	0.464939	0.896382	0.652902	0.476646	0.639514	0.29601	0.587592	0.904751	0.562502	0.690472	0.841706	0.738541	0.230151	0.287337	0.298071	0.104402	0.201586	0.237881	0.20397	0.113128	0.033884	0.043252	0.073684	0.059615	0.094579	0.049307	0.059667	0.066896	0.217283	0.1015	0.076035	0.024996	0.071052	0.121233	0.140681	0.089675	0.776545
0.774	0.68947	0.788776	0.762706	0.695244	0.837724	0.764993	0.481925	0.950792	0.543945	0.856909	1	1	0.534862	0.811256	0.648084	0.531904	0.535558	0.330898	0.682017	0.912404	0.685189	0.746108	0.767127	0.734357	0.243284	0.284802	0.296918	0.10915	0.201802	0.262913	0.204022	0.103949	0.042411	0.043085	0.081828	0.05249	0.080622	0.058186	0.060351	0.061798	0.241322	0.120001	0.075013	0.030406	0.074144	0.121434	0.133461	0.08869	0.807038
0.815	0.756489	0.801324	0.876206	0.709014	0.804885	0.756854	0.468094	0.965186	0.493434	0.765626	0.95068	0.9482	0.623692	0.804537	0.655753	0.645428	0.47518	0.332465	0.643425	0.828891	0.810135	0.905964	0.766209	0.732039	0.248505	0.28421	0.301266	0.116299	0.204063	0.267924	0.217088	0.105673	0.055196	0.043536	0.097521	0.056157	0.0671	0.065469	0.059876	0.058946	0.290635	0.126931	0.07879	0.036902	0.080019	0.131399	0.137446	0.108467	0.833457
0.856	0.735533	0.785003	0.865409	0.790761	0.779458	0.759556	0.514706	0.92806	0.522622	0.780769	0.900834	0.934991	0.597142	0.741808	0.628944	0.801516	0.502811	0.322229	0.569971	0.66483	0.804512	0.87532	0.815513	0.69005	0.249894	0.275656	0.302526	0.124897	0.223003	0.238762	0.231832	0.116062	0.060719	0.043039	0.131058	0.064653	0.067917	0.076701	0.064053	0.075372	0.290871	0.101389	0.081706	0.051559	0.084779	0.140134	0.139333	0.120729	0.822211
0.896	0.691098	0.855847	0.860367	0.86664	0.783186	0.809958	0.51287	0.895256	0.503677	0.871234	0.871051	0.939132	0.644512	0.74666	0.646742	0.723435	0.574873	0.278153	0.556284	0.819793	0.673469	0.829386	0.807586	0.694314	0.258658	0.27248	0.302812	0.132157	0.224882	0.225386	0.25843	0.123312	0.062493	0.04683	0.15405	0.085222	0.072695	0.083584	0.076526	0.08588	0.302412	0.091542	0.080621	0.052408	0.080082	0.164546	0.156762	0.124881	0.80782
0.937	0.65658	0.877346	0.88825	0.84861	0.755691	0.900753	0.527954	0.907063	0.523499	0.972201	0.880127	0.805031	0.632751	0.877653	0.60026	0.705214	0.572928	0.338988	0.601354	0.967238	0.723045	0.772833	0.797325	0.658917	0.270169	0.273694	0.302034	0.140115	0.236736	0.222462	0.283695	0.129311	0.075608	0.055023	0.177187	0.08203	0.085236	0.090881	0.087429	0.08825	0.276912	0.085844	0.08465	0.047155	0.081517	0.182343	0.168347	0.138989	0.659976
0.978	0.643812	0.857836	0.911243	0.839187	0.704948	0.842375	0.522389	0.93988	0.509481	1	0.830372	0.670845	0.668683	0.832505	0.573215	0.791987	0.622572	0.371819	0.695621	0.953053	0.72899	0.770451	0.835147	0.754102	0.283343	0.279289	0.308765	0.139976	0.235879	0.228816	0.327176	0.142795	0.091074	0.06716	0.187804	0.08348	0.103551	0.098346	0.09395	0.103642	0.277489	0.086828	0.084589	0.04191	0.075578	0.196459	0.193635	0.154746	0.570226
1.019	0.632794	0.862293	0.897146	0.829388	0.717445	0.791339	0.519447	0.975831	0.478213	0.937915	0.778654	0.617857	0.712508	0.937571	0.568281	0.796263	0.568971	0.399604	0.650868	0.91066	0.719639	0.786315	0.876022	0.794675	0.293212	0.282069	0.311339	0.138917	0.225546	0.223199	0.361473	0.154902	0.094316	0.075836	0.186598	0.093843	0.117692	0.117595	0.10126	0.122976	0.284601	0.0901	0.085973	0.050894	0.064491	0.211706	0.216037	0.159219	0.609864
1.059	0.628509	0.886185	0.878529	0.875981	0.749871	0.780414	0.55704	0.953923	0.510493	0.856778	0.804683	0.647092	0.754013	1	0.575565	0.802159	0.47864	0.414548	0.567237	0.937151	0.709066	0.811134	0.898744	0.783526	0.304049	0.290985	0.323471	0.138934	0.201088	0.233945	0.354992	0.159802	0.094441	0.09176	0.187691	0.112088	0.14179	0.130547	0.116909	0.12252	0.275113	0.103395	0.08788	0.05927	0.064447	0.222811	0.234831	0.153693	0.75775
1.1	0.654165	0.928242	0.844734	0.872925	0.76662	0.794607	0.548737	0.962008	0.518368	0.862017	0.736276	0.54248	0.761396	0.846257	0.570302	0.771966	0.565876	0.393435	0.485676	0.750736	0.825967	0.899851	0.933317	0.809673	0.320457	0.295147	0.330593	0.147464	0.222098	0.255299	0.369429	0.162572	0.088556	0.114127	0.192317	0.139866	0.15849	0.141232	0.135073	0.120095	0.327152	0.137963	0.093629	0.07366	0.068048	0.233814	0.249358	0.15202	0.850974
1.141	0.670321	0.968276	0.833132	0.927399	0.7931	0.78382	0.531401	1	0.544583	0.821734	0.733995	0.552584	0.829328	0.753929	0.576684	0.752536	0.53816	0.379193	0.481632	0.776089	0.929816	0.985399	0.889887	0.870664	0.32938	0.299715	0.356788	0.162612	0.233782	0.294377	0.381074	0.172487	0.094979	0.140673	0.194231	0.155862	0.186599	0.165763	0.152998	0.127201	0.357634	0.152344	0.110273	0.075123	0.07767	0.238778	0.261	0.162278	0.876695
1.182	0.749528	0.971296	0.79213	0.977158	0.791484	0.855856	0.519475	0.949827	0.543817	0.859931	0.735816	0.680139	0.875998	0.66132	0.581331	0.757751	0.503375	0.357163	0.54454	0.880934	0.949492	1	0.861899	0.907732	0.336365	0.31012	0.376055	0.176282	0.235698	0.314017	0.401381	0.197984	0.111403	0.158016	0.199493	0.179543	0.206285	0.168324	0.181482	0.135796	0.390676	0.18746	0.140397	0.07805	0.083975	0.240199	0.265538	0.18752	0.840373
1.222	0.753476	0.965541	0.786459	1	0.750983	0.895178	0.524244	0.809937	0.542429	0.929276	0.681947	0.791672	0.919852	0.661691	0.572725	0.886908	0.39016	0.319848	0.66296	0.927059	0.951814	0.950789	0.801717	0.935764	0.352373	0.32411	0.407687	0.196061	0.23959	0.308121	0.412727	0.242281	0.135777	0.201786	0.216237	0.209087	0.225333	0.175136	0.216494	0.148491	0.396581	0.222579	0.172379	0.091028	0.083974	0.259304	0.2802	0.203018	0.881298
1.263	0.71718	0.976332	0.784879	0.944667	0.701768	0.8572	0.512839	0.758589	0.499829	0.970757	0.59485	0.756484	1	0.644624	0.525829	0.872199	0.428311	0.253314	0.700457	0.876624	0.897183	0.941559	0.796599	0.918268	0.369636	0.347108	0.433724	0.223304	0.240638	0.344111	0.412529	0.288066	0.154525	0.239028	0.264109	0.258791	0.273137	0.179529	0.264142	0.185748	0.395783	0.270805	0.204886	0.110474	0.082806	0.279955	0.308067	0.213633	0.886514
1.304	0.630033	1	0.786689	0.846838	0.664136	0.779979	0.501155	0.720527	0.459637	0.948757	0.545517	0.686164	0.956089	0.652648	0.436696	0.875534	0.454241	0.23575	0.660606	0.782007	0.859564	0.976238	0.786816	0.923713	0.394433	0.366977	0.456698	0.248432	0.252305	0.389382	0.427244	0.332172	0.174414	0.281241	0.297393	0.304679	0.300919	0.192233	0.319088	0.221626	0.418273	0.300634	0.231529	0.13017	0.090137	0.299174	0.353326	0.235845	0.869895
1.345	0.548561	0.985725	0.787863	0.780565	0.617272	0.717177	0.506655	0.716071	0.44094	0.877148	0.518263	0.625547	0.78858	0.624461	0.407149	0.944095	0.518057	0.225023	0.58117	0.716791	0.793571	0.95372	0.803182	0.921457	0.418944	0.396705	0.495915	0.274391	0.275594	0.436184	0.45644	0.364624	0.206542	0.349423	0.31477	0.364204	0.336103	0.231406	0.354189	0.253901	0.442079	0.32233	0.258647	0.145085	0.107196	0.318562	0.402041	0.271635	0.867561
1.385	0.462829	0.87646	0.758259	0.737669	0.561038	0.677334	0.490146	0.676556	0.410245	0.76076	0.451394	0.510143	0.626336	0.548266	0.381517	1	0.538342	0.202815	0.464913	0.636929	0.675412	0.906579	0.816661	0.875955	0.439961	0.434928	0.513806	0.317505	0.314171	0.452946	0.471831	0.427657	0.236103	0.386387	0.347454	0.4201	0.396003	0.275364	0.400141	0.304244	0.474498	0.365996	0.297436	0.182751	0.125997	0.337659	0.446431	0.305272	0.906354
1.426	0.383639	0.762769	0.747925	0.655631	0.529393	0.606318	0.481524	0.56281	0.382923	0.577923	0.39458	0.398113	0.477392	0.450854	0.273873	0.860885	0.599604	0.169275	0.410632	0.579519	0.669589	0.852095	0.835414	0.847017	0.484203	0.471644	0.557703	0.36778	0.376835	0.553649	0.502708	0.444287	0.27959	0.435876	0.384846	0.455528	0.440085	0.297338	0.437064	0.35232	0.517334	0.3729	0.335899	0.217323	0.150043	0.372274	0.483106	0.330255	0.931716
1.467	0.332555	0.654337	0.669246	0.569431	0.47742	0.556179	0.481935	0.443288	0.33572	0.440763	0.329562	0.362627	0.373834	0.407239	0.241426	0.694959	0.515081	0.142768	0.394056	0.577622	0.664292	0.792057	0.813859	0.788741	0.532184	0.524524	0.604332	0.425151	0.453443	0.623474	0.509987	0.47064	0.320414	0.45145	0.418307	0.48178	0.452795	0.308423	0.499061	0.393233	0.553391	0.389245	0.381983	0.265803	0.175984	0.422487	0.515254	0.360967	0.949878
1.508	0.297735	0.485143	0.569565	0.449295	0.404054	0.509189	0.45743	0.348374	0.261743	0.30615	0.286911	0.323326	0.307411	0.423989	0.208231	0.508038	0.400338	0.11796	0.355899	0.498672	0.571474	0.699158	0.742464	0.743523	0.582128	0.592544	0.680899	0.493827	0.531762	0.686861	0.53702	0.508155	0.376428	0.46161	0.443557	0.537613	0.467515	0.337667	0.568184	0.437908	0.586046	0.434319	0.440457	0.301852	0.20321	0.471009	0.555346	0.404721	0.873052
1.549	0.265491	0.337117	0.479713	0.323748	0.336752	0.428542	0.361889	0.262174	0.178417	0.209584	0.210441	0.276219	0.295457	0.39191	0.170023	0.398296	0.305033	0.089836	0.300054	0.373733	0.403433	0.625415	0.66509	0.700684	0.645824	0.684245	0.777749	0.580784	0.599285	0.714614	0.616525	0.579553	0.452766	0.489419	0.491138	0.638429	0.511423	0.386405	0.644697	0.52492	0.63573	0.524492	0.507443	0.359115	0.239626	0.520041	0.61844	0.454019	0.73979
1.589	0.209674	0.251038	0.414494	0.23411	0.26026	0.36603	0.238146	0.197236	0.114886	0.151269	0.177722	0.182015	0.266237	0.255337	0.140591	0.311949	0.215435	0.058324	0.211378	0.253158	0.223798	0.553322	0.601616	0.62354	0.723712	0.785292	0.884971	0.6895	0.653272	0.753608	0.701762	0.666857	0.562457	0.531923	0.572992	0.738607	0.567927	0.502799	0.757158	0.638032	0.70741	0.636391	0.589711	0.438602	0.295418	0.588544	0.700178	0.513024	0.537515
1.63	0.163513	0.225922	0.349152	0.201673	0.197403	0.331566	0.144696	0.130666	0.07056	0.109834	0.133293	0.11838	0.20124	0.151259	0.112857	0.233542	0.166927	0.045141	0.122322	0.141528	0.099721	0.453711	0.497518	0.518301	0.801813	0.862384	0.95067	0.798363	0.695057	0.830343	0.798703	0.745217	0.675397	0.607183	0.680998	0.839145	0.668136	0.610936	0.844413	0.754285	0.81157	0.745343	0.710988	0.527629	0.361177	0.687801	0.772593	0.620844	0.352536
1.671	0.140948	0.233807	0.324126	0.203639	0.150385	0.285566	0.089906	0.102231	0.051734	0.111356	0.109772	0.092923	0.144088	0.134768	0.09795	0.176521	0.132924	0.039194	0.063889	0.099469	0.063566	0.363659	0.426469	0.419906	0.902175	0.927512	0.981915	0.906168	0.710191	0.898343	0.854661	0.812858	0.798982	0.699621	0.795321	0.904034	0.769463	0.738176	0.902407	0.863576	0.884987	0.829514	0.755678	0.663853	0.436841	0.760611	0.844146	0.680026	0.243475
1.712	0.13173	0.246804	0.309579	0.209075	0.111232	0.222873	0.081205	0.102283	0.051253	0.135969	0.09079	0.069238	0.103086	0.117089	0.066508	0.139778	0.117394	0.030059	0.035522	0.103101	0.053035	0.285509	0.365957	0.331176	0.984136	0.965696	1	0.971311	0.717634	0.966885	0.953605	0.897114	0.896237	0.790396	0.8715	0.978116	0.888859	0.88345	0.929409	0.963109	0.943815	0.896489	0.849939	0.764103	0.542777	0.84066	0.925978	0.780451	0.156386
1.752	0.131657	0.230382	0.314072	0.201878	0.088544	0.188763	0.089553	0.098228	0.055541	0.155168	0.0835	0.064947	0.081891	0.085465	0.039702	0.087282	0.090407	0.032566	0.054701	0.116545	0.056416	0.257151	0.335092	0.294885	1	1	0.989455	1	0.758394	0.996483	1	0.972285	0.969678	0.892308	0.953417	1	0.977704	0.991427	0.965815	1	0.974389	0.97572	0.878042	0.914017	0.62219	0.920715	0.977932	0.842219	0.099041
1.793	0.132838	0.228984	0.31322	0.200435	0.067242	0.153001	0.091506	0.104681	0.064421	0.157774	0.069232	0.071949	0.072379	0.082146	0.020928	0.051762	0.069224	0.030809	0.084078	0.125599	0.079098	0.222374	0.315833	0.293604	0.944044	0.998438	0.954733	0.992014	0.808762	1	0.981281	1	0.987671	0.967723	1	0.990057	1	1	0.98584	0.995372	1	1	0.929371	0.982044	0.70082	0.969306	1	0.916705	0.074144
1.834	0.138029	0.230462	0.304572	0.197127	0.06121	0.118641	0.094135	0.11799	0.070486	0.146471	0.064987	0.07256	0.070905	0.085952	0.012731	0.039702	0.064717	0.021958	0.097334	0.111576	0.095993	0.212554	0.317662	0.311473	0.883038	0.946348	0.892434	0.976606	0.844404	0.982766	0.917254	0.971036	1	0.998193	0.99466	0.912461	0.969381	0.97112	1	0.994482	0.988585	0.946482	0.968205	1	0.792244	1	0.981053	0.983559	0.078082
1.875	0.136697	0.229408	0.287268	0.193702	0.068686	0.089181	0.101271	0.119743	0.066374	0.140504	0.073059	0.06433	0.087445	0.085541	0.019827	0.062141	0.078234	0.024827	0.095126	0.124578	0.107729	0.238602	0.34313	0.321372	0.809608	0.902664	0.814979	0.928618	0.918295	0.976458	0.855301	0.90475	0.99289	1	0.977564	0.815804	0.917195	0.948221	0.974634	0.929855	0.969441	0.889371	0.96228	0.998414	0.861158	0.94616	0.943699	0.991972	0.085801
1.915	0.131553	0.21988	0.262626	0.213181	0.075194	0.08702	0.099681	0.112581	0.062402	0.136037	0.078147	0.06688	0.092488	0.094687	0.024934	0.088478	0.084074	0.024675	0.076393	0.1696	0.109556	0.252011	0.343768	0.331824	0.681871	0.828993	0.741025	0.80108	0.968062	0.932091	0.742998	0.78729	0.955709	0.933212	0.922432	0.699141	0.828235	0.868625	0.920931	0.864318	0.936359	0.823564	1	0.980815	0.939496	0.86665	0.901983	1	0.101934
1.956	0.119504	0.214976	0.222843	0.229756	0.079261	0.09411	0.086419	0.110978	0.062206	0.123182	0.083473	0.068059	0.088476	0.096666	0.028253	0.104625	0.091926	0.025732	0.079614	0.211686	0.088775	0.258754	0.307771	0.299844	0.580279	0.749505	0.645381	0.683102	1	0.910526	0.713175	0.688931	0.928878	0.874749	0.877065	0.571615	0.734636	0.778959	0.8567	0.779211	0.865217	0.72863	0.985889	0.959813	0.974695	0.819277	0.826655	0.941519	0.102673
1.997	0.107219	0.203511	0.20605	0.213689	0.083053	0.103907	0.077548	0.099191	0.058209	0.125269	0.080467	0.077424	0.085111	0.105356	0.026862	0.099156	0.092534	0.027737	0.104508	0.239009	0.097978	0.245305	0.272291	0.281836	0.47245	0.648459	0.547858	0.530148	0.972951	0.908127	0.671515	0.598409	0.837138	0.806381	0.793161	0.456898	0.589168	0.652111	0.803612	0.697711	0.781112	0.65043	0.962093	0.932782	0.977726	0.738193	0.772351	0.855869	0.104014
2.037	0.094655	0.196092	0.181143	0.1911	0.077962	0.100224	0.078384	0.082016	0.05707	0.125488	0.079524	0.08133	0.077628	0.115806	0.025429	0.087418	0.085118	0.030902	0.125116	0.211153	0.130037	0.247174	0.246812	0.25185	0.387525	0.5331	0.446988	0.393365	0.93602	0.919315	0.667147	0.50476	0.792236	0.751503	0.712981	0.341845	0.481982	0.533706	0.704567	0.624608	0.639573	0.568842	0.912156	0.860319	1	0.661149	0.649197	0.693035	0.091692
2.078	0.085403	0.181198	0.16601	0.154334	0.07677	0.100976	0.077767	0.070729	0.058625	0.123561	0.080628	0.079593	0.063885	0.110369	0.027147	0.075595	0.084683	0.026843	0.130873	0.119346	0.142431	0.22246	0.21763	0.233772	0.308103	0.439588	0.374335	0.273618	0.888351	0.917818	0.623601	0.420121	0.687389	0.687801	0.598971	0.257979	0.394196	0.438833	0.589952	0.517787	0.496447	0.486451	0.851611	0.805535	0.975509	0.528658	0.543787	0.525105	0.075083
2.119	0.071523	0.162213	0.164858	0.108411	0.080445	0.089452	0.076479	0.063371	0.060312	0.132946	0.085754	0.072297	0.065218	0.110557	0.032861	0.074592	0.085109	0.024539	0.124225	0.134218	0.159169	0.193156	0.20496	0.211878	0.22069	0.351428	0.307908	0.178161	0.843427	0.880783	0.563299	0.33209	0.583955	0.638168	0.482491	0.201962	0.316897	0.361091	0.517177	0.430606	0.374101	0.385536	0.785478	0.768065	0.932566	0.419605	0.479728	0.388993	0.061885
2.16	0.066816	0.158644	0.179858	0.08469	0.07435	0.079779	0.080658	0.057167	0.059013	0.123713	0.089921	0.067938	0.066829	0.101773	0.037116	0.079283	0.082262	0.023052	0.13394	0.157601	0.157168	0.194478	0.188926	0.172784	0.160916	0.296862	0.261151	0.123375	0.796108	0.847835	0.536472	0.265494	0.524723	0.57794	0.401051	0.159217	0.240127	0.256328	0.454728	0.329231	0.26468	0.302199	0.739081	0.718353	0.871622	0.34584	0.361693	0.289737	0.06821
2.201	0.052646	0.149331	0.179967	0.062254	0.076536	0.070803	0.075059	0.04495	0.0591	0.105794	0.080015	0.056894	0.061851	0.087806	0.040942	0.071623	0.085255	0.018293	0.137272	0.17822	0.15542	0.195189	0.147222	0.135665	0.106029	0.239995	0.214373	0.086682	0.747648	0.776047	0.475139	0.197616	0.449469	0.50256	0.328154	0.116445	0.1804	0.171126	0.412576	0.25622	0.181512	0.229227	0.658229	0.663502	0.784373	0.28425	0.283068	0.230663	0.081788
2.241	0.03585	0.137182	0.161543	0.048352	0.071716	0.069332	0.063895	0.033219	0.059864	0.091213	0.069957	0.058203	0.055574	0.079679	0.039426	0.063568	0.078039	0.016335	0.128269	0.191212	0.188259	0.167566	0.112089	0.094919	0.068086	0.196395	0.173038	0.069952	0.675419	0.686925	0.385773	0.139839	0.401917	0.430053	0.259006	0.085961	0.15248	0.131552	0.358935	0.19695	0.115643	0.188084	0.604687	0.579029	0.692996	0.201213	0.196921	0.188116	0.098302
2.282	0.030064	0.121754	0.135307	0.039291	0.071894	0.070594	0.064613	0.027356	0.053939	0.074475	0.069536	0.060266	0.048831	0.066705	0.0391	0.062902	0.06767	0.01608	0.120632	0.174452	0.187201	0.147349	0.084829	0.075737	0.046792	0.160974	0.145921	0.061607	0.621467	0.579097	0.316671	0.108267	0.340953	0.362324	0.192365	0.06757	0.124099	0.106492	0.299167	0.151322	0.074697	0.153542	0.53321	0.513973	0.607503	0.163057	0.151756	0.175454	0.102124
2.323	0.026198	0.120285	0.117014	0.02758	0.069981	0.061281	0.066501	0.025366	0.047687	0.065961	0.071565	0.05789	0.042344	0.063926	0.035867	0.065521	0.06759	0.015867	0.110981	0.176864	0.159306	0.114336	0.058121	0.07074	0.040807	0.140547	0.120557	0.055578	0.58658	0.457663	0.280477	0.095241	0.294885	0.315585	0.145166	0.058134	0.083543	0.097604	0.232293	0.108159	0.05884	0.116536	0.475548	0.458789	0.520928	0.122929	0.121744	0.159946	0.100203
2.364	0.024795	0.122368	0.116779	0.028217	0.073301	0.053404	0.059985	0.024818	0.048797	0.062289	0.074793	0.05015	0.038761	0.074599	0.033192	0.056524	0.066098	0.015527	0.105105	0.175238	0.13157	0.082169	0.061212	0.07491	0.039806	0.128498	0.099449	0.0464	0.524204	0.391747	0.237928	0.090917	0.259853	0.270563	0.111512	0.05387	0.070467	0.091156	0.177328	0.079032	0.053091	0.084231	0.396284	0.40846	0.443556	0.106759	0.111627	0.149637	0.090204
2.404	0.039791	0.113914	0.12064	0.033191	0.074594	0.047042	0.055208	0.027601	0.043992	0.059325	0.070235	0.045587	0.040022	0.084545	0.031379	0.048584	0.066018	0.013206	0.109747	0.182873	0.122203	0.071673	0.056127	0.071922	0.046949	0.105594	0.084841	0.041542	0.457607	0.371806	0.189675	0.092966	0.222713	0.235189	0.076943	0.052021	0.072294	0.078915	0.139997	0.056025	0.043165	0.06165	0.341726	0.375733	0.39764	0.099658	0.095758	0.141348	0.080595
2.445	0.042361	0.117711	0.128889	0.029532	0.07292	0.046038	0.058617	0.030524	0.042398	0.057688	0.06291	0.04613	0.039835	0.081694	0.028284	0.0404	0.064597	0.012007	0.107638	0.172085	0.135471	0.076961	0.052697	0.070296	0.047982	0.102599	0.086017	0.046167	0.403103	0.319885	0.162147	0.104575	0.197336	0.218225	0.058366	0.051043	0.069739	0.072815	0.115481	0.041698	0.037186	0.047161	0.309853	0.334804	0.338426	0.085866	0.089747	0.129147	0.074513
2.486	0.043248	0.113205	0.134448	0.029208	0.06166	0.049487	0.052581	0.028991	0.044184	0.052972	0.061255	0.0501	0.038072	0.086167	0.02453	0.0398	0.06338	0.013422	0.081668	0.163059	0.14966	0.083065	0.050306	0.073335	0.047224	0.09177	0.087205	0.046775	0.340798	0.303056	0.133925	0.1011	0.178871	0.188477	0.041003	0.047646	0.075155	0.076234	0.096768	0.043342	0.034773	0.058707	0.27524	0.307252	0.298621	0.076836	0.087732	0.131217	0.076667
2.526	0.04415	0.113919	0.117907	0.036406	0.05591	0.05255	0.052034	0.028711	0.043432	0.058321	0.06298	0.053581	0.039599	0.087127	0.023578	0.04378	0.065116	0.012978	0.064558	0.135655	0.130074	0.076804	0.06005	0.068699	0.042015	0.088574	0.091414	0.049005	0.298115	0.277994	0.120478	0.096473	0.157023	0.167471	0.034367	0.054019	0.080864	0.077035	0.077097	0.037545	0.032772	0.069602	0.252162	0.283483	0.254099	0.067699	0.086979	0.125947	0.080532
2.567	0.037782	0.110477	0.103496	0.040588	0.052189	0.053371	0.04776	0.028492	0.040696	0.0556	0.057875	0.060722	0.04129	0.06779	0.021078	0.048237	0.069242	0.011708	0.056787	0.121632	0.10805	0.058079	0.059612	0.066464	0.039081	0.084533	0.090249	0.051778	0.261135	0.269495	0.104631	0.096415	0.147209	0.152337	0.031774	0.059268	0.075012	0.075812	0.066515	0.039421	0.032134	0.072643	0.207915	0.265399	0.205112	0.058213	0.081192	0.130995	0.086761
2.608	0.035923	0.109701	0.092212	0.048687	0.05149	0.055813	0.045737	0.028376	0.035456	0.047762	0.062615	0.062624	0.041863	0.062505	0.020669	0.045861	0.069819	0.012589	0.062164	0.139377	0.093561	0.058441	0.059684	0.074967	0.040106	0.07739	0.086857	0.053373	0.23316	0.229181	0.096116	0.097317	0.136982	0.133038	0.03685	0.062738	0.070615	0.079436	0.060247	0.039909	0.034896	0.066547	0.192555	0.24092	0.166871	0.052076	0.075964	0.133731	0.091587
2.649	0.035451	0.108451	0.08254	0.057827	0.051159	0.053698	0.043435	0.029975	0.028848	0.044737	0.070626	0.05521	0.042151	0.070172	0.020556	0.048832	0.067075	0.013811	0.064214	0.165724	0.092718	0.060359	0.072255	0.069391	0.038593	0.072836	0.083527	0.054756	0.215415	0.190727	0.091317	0.103679	0.129142	0.124333	0.037999	0.060712	0.072076	0.086443	0.054405	0.038608	0.038972	0.054322	0.183299	0.230193	0.142873	0.052347	0.068064	0.129145	0.093762
2.69	0.039001	0.105094	0.079966	0.064522	0.051607	0.052201	0.044427	0.029838	0.024825	0.04045	0.065934	0.052359	0.043796	0.074108	0.018843	0.051428	0.067954	0.012777	0.060079	0.16998	0.085052	0.059846	0.075153	0.065744	0.03916	0.062876	0.080526	0.058526	0.202101	0.183545	0.09083	0.104895	0.119421	0.114998	0.035075	0.072715	0.074764	0.089182	0.054799	0.037891	0.039571	0.050292	0.191006	0.228177	0.120381	0.054195	0.066841	0.129341	0.091534
2.73	0.038938	0.09608	0.09229	0.069157	0.051245	0.048254	0.045441	0.035534	0.023268	0.043181	0.061381	0.055492	0.0443	0.068635	0.019807	0.04729	0.06473	0.01223	0.065353	0.176241	0.085558	0.078524	0.070484	0.065058	0.039313	0.058292	0.082751	0.058853	0.185429	0.177224	0.09223	0.117512	0.109279	0.110867	0.033979	0.078266	0.067387	0.078395	0.061941	0.045617	0.03907	0.055494	0.183835	0.222441	0.106496	0.056955	0.062579	0.123936	0.089401
2.771	0.039799	0.083405	0.100135	0.074722	0.052636	0.057569	0.048687	0.03454	0.023892	0.03882	0.061025	0.058458	0.046526	0.071896	0.0198	0.0512	0.063926	0.012816	0.074348	0.173621	0.08699	0.093718	0.077134	0.067518	0.040912	0.055343	0.084083	0.065232	0.167473	0.184128	0.092204	0.123658	0.095801	0.105314	0.034421	0.078776	0.058232	0.077404	0.063036	0.053317	0.037097	0.055473	0.181338	0.220419	0.095377	0.062253	0.068975	0.120436	0.086825
2.812	0.044527	0.076098	0.10206	0.075696	0.052308	0.061887	0.049512	0.038567	0.024295	0.032628	0.061073	0.064336	0.048612	0.071986	0.019845	0.05677	0.06858	0.012983	0.07468	0.170513	0.091834	0.107337	0.079631	0.071045	0.044462	0.057416	0.088013	0.069559	0.146576	0.164133	0.088229	0.129797	0.088626	0.108193	0.037052	0.077975	0.060292	0.078506	0.059818	0.050768	0.03512	0.05635	0.189367	0.21605	0.093078	0.072007	0.070579	0.11867	0.081577
2.852	0.049455	0.08085	0.113303	0.091222	0.048765	0.060538	0.044329	0.038999	0.025564	0.028645	0.06328	0.069362	0.04489	0.071307	0.021179	0.058898	0.076387	0.012884	0.073596	0.171958	0.079387	0.109032	0.084844	0.081563	0.044728	0.057351	0.092875	0.074886	0.127694	0.162713	0.085014	0.128248	0.084373	0.109347	0.03859	0.080216	0.066006	0.076074	0.059506	0.048029	0.043938	0.060015	0.193805	0.214283	0.086978	0.075792	0.072813	0.120212	0.079581
2.893	0.049156	0.075076	0.124539	0.110608	0.044803	0.058957	0.046631	0.03993	0.025303	0.036909	0.065413	0.065574	0.042543	0.067228	0.022431	0.063097	0.071618	0.013142	0.073081	0.157213	0.072042	0.115269	0.087315	0.086522	0.046603	0.053607	0.099214	0.080253	0.117584	0.15873	0.082136	0.124013	0.079897	0.112452	0.040564	0.08713	0.069922	0.079445	0.062223	0.051021	0.048183	0.062745	0.17954	0.209013	0.080825	0.076535	0.075311	0.122626	0.086951
2.934	0.049347	0.07828	0.130796	0.111202	0.040347	0.056668	0.047114	0.042541	0.02532	0.039954	0.067333	0.067383	0.049663	0.062934	0.020602	0.060419	0.06441	0.01197	0.07356	0.148485	0.06444	0.126395	0.08832	0.097879	0.045532	0.051081	0.104899	0.082191	0.122869	0.166923	0.077233	0.12505	0.078887	0.112982	0.044293	0.094315	0.073021	0.080516	0.063092	0.055858	0.049387	0.06014	0.172348	0.197937	0.076114	0.084903	0.07595	0.12353	0.084586
2.975	0.047146	0.078322	0.150357	0.106848	0.039289	0.059715	0.048176	0.041769	0.025282	0.035185	0.070135	0.080719	0.050781	0.059842	0.022303	0.061783	0.06413	0.011103	0.070593	0.152758	0.070821	0.144884	0.095038	0.103378	0.049957	0.046094	0.106955	0.086457	0.125585	0.189735	0.080475	0.122674	0.076936	0.111674	0.048169	0.09361	0.073759	0.074936	0.06777	0.057869	0.048601	0.054091	0.177251	0.191946	0.071442	0.093133	0.08044	0.116996	0.083942
3.016	0.049126	0.08536	0.157954	0.10399	0.038301	0.057793	0.044272	0.038473	0.026208	0.034307	0.070705	0.075895	0.050755	0.068291	0.026144	0.062946	0.067963	0.011914	0.086947	0.163809	0.081646	0.15601	0.090231	0.10768	0.050584	0.044394	0.115494	0.082162	0.119672	0.192214	0.086659	0.121305	0.079201	0.113613	0.043258	0.090838	0.069382	0.062935	0.070204	0.059394	0.040267	0.055477	0.180823	0.185464	0.074871	0.099663	0.084847	0.112945	0.086688
3.056	0.045569	0.080175	0.160411	0.097315	0.041278	0.062707	0.048384	0.037337	0.024822	0.034144	0.070035	0.062512	0.052141	0.067983	0.026909	0.065447	0.066924	0.013032	0.097603	0.181734	0.083562	0.158747	0.096841	0.106089	0.047464	0.040861	0.12113	0.080617	0.113333	0.199	0.092327	0.122948	0.080994	0.115404	0.044562	0.099567	0.0727	0.061001	0.073003	0.062157	0.03264	0.05854	0.180478	0.184061	0.077738	0.103053	0.087799	0.114118	0.090626
3.097	0.04496	0.084681	0.165197	0.096818	0.041127	0.064236	0.047069	0.039541	0.02578	0.033412	0.071978	0.066812	0.054445	0.067871	0.026361	0.065799	0.067648	0.013645	0.10029	0.172699	0.083515	0.166871	0.103998	0.111866	0.043795	0.041923	0.129026	0.078136	0.10533	0.181773	0.096821	0.127931	0.084516	0.121515	0.046065	0.110356	0.07626	0.067337	0.077203	0.067751	0.035387	0.063596	0.182977	0.188489	0.079412	0.107339	0.087929	0.119493	0.088335
3.138	0.047836	0.090197	0.157729	0.104253	0.039155	0.068801	0.048601	0.040135	0.025587	0.036722	0.070887	0.081467	0.056822	0.067799	0.027656	0.067613	0.066937	0.013796	0.099364	0.16202	0.07865	0.176872	0.099234	0.125291	0.042407	0.043199	0.131101	0.07574	0.099429	0.16681	0.099108	0.134277	0.088748	0.128106	0.048781	0.120445	0.075675	0.074029	0.077292	0.075467	0.040369	0.063429	0.192717	0.193611	0.083727	0.121496	0.082707	0.125387	0.078283
3.178	0.050438	0.087688	0.155553	0.107651	0.0377	0.071479	0.047659	0.041489	0.025633	0.039691	0.070878	0.084786	0.055839	0.06859	0.030446	0.069469	0.069575	0.014442	0.086428	0.188791	0.06634	0.182772	0.095957	0.120987	0.042694	0.043442	0.129382	0.079825	0.099023	0.168089	0.104656	0.141987	0.095442	0.131346	0.051005	0.111428	0.070764	0.080934	0.077541	0.077731	0.045034	0.064883	0.200849	0.199843	0.09361	0.136085	0.087234	0.12683	0.07577
3.219	0.04687	0.090128	0.155647	0.106731	0.039141	0.075626	0.049959	0.043103	0.027407	0.043389	0.074159	0.078073	0.050703	0.069225	0.025081	0.070031	0.068522	0.014931	0.078324	0.209192	0.078002	0.196891	0.092885	0.124777	0.043155	0.047421	0.128446	0.079476	0.103231	0.158733	0.110792	0.130592	0.103143	0.130074	0.051374	0.1148	0.07366	0.086817	0.080686	0.075581	0.04497	0.069088	0.205783	0.198152	0.097967	0.1413	0.081081	0.135507	0.082401
3.26	0.040608	0.091284	0.158049	0.103657	0.039916	0.075126	0.050647	0.037384	0.028643	0.043619	0.075957	0.074766	0.048235	0.073733	0.021258	0.066341	0.070081	0.013861	0.084141	0.201241	0.096046	0.208761	0.09708	0.11829	0.041125	0.047661	0.129383	0.086899	0.105724	0.171191	0.112598	0.128804	0.107598	0.133626	0.050793	0.114127	0.076458	0.088462	0.076901	0.073633	0.047287	0.071001	0.212651	0.195371	0.100731	0.14565	0.080485	0.151468	0.087838
3.301	0.042469	0.095398	0.156284	0.094404	0.040209	0.069035	0.053377	0.035326	0.031707	0.041941	0.074775	0.074977	0.04638	0.073433	0.020786	0.071789	0.071866	0.013278	0.089357	0.186135	0.097641	0.209549	0.096676	0.120348	0.04008	0.049761	0.131553	0.089545	0.101371	0.168491	0.114889	0.123941	0.110632	0.133816	0.051911	0.127605	0.074457	0.091677	0.067305	0.079204	0.046093	0.073888	0.216596	0.194425	0.101982	0.150331	0.074438	0.159239	0.086856
[truncated: 23 more columns]

## Sheet: Fig1f
FcgRIIA inflection	IgG inflection	actin peak
1.46037	1.60933	1.752
1.49745	1.57784	1.752
1.55094	1.58518	1.712
1.48411	1.58436	1.752
1.49332	1.62033	1.956
1.54417	1.62277	1.793
1.57235	1.70286	1.752
1.42592	1.6505	1.793
1.48674	1.6505	1.834
1.45876	1.644	1.875
1.38904	1.66605	1.793
1.47989	1.63842	1.752
1.46652	1.64666	1.793
1.36676	1.66775	1.793
1.42226	1.61022	1.834
1.54362	1.64467	1.752
1.56374	1.66789	1.793
1.32394	1.60929	1.793
1.50224	1.67073	1.915
1.47048	1.67543	1.834
1.51929	1.67168	2.037
1.59608	1.68517	1.834
1.66993	1.70549	1.793
1.67423	1.70413	1.915

## Sheet: Fig2b
Z (nm)	Site 1 Intensity (arb. unit)	Site 2	Site 3	Site 4	Site 5	Site 6	Site 7
0	2.77604	2.80257	3.24937	2.11995	3.48369	3.14404	2.7032
10	4.85664	4.37678	7.38098	4.95465	5.52119	4.87003	4.76816
20	7.00402	5.51229	14.3318	9.02485	6.97678	6.16128	7.09609
30	11.0033	6.95161	24.3081	14.3886	9.84843	8.24801	11.2592
40	17.9781	9.20291	33.0463	19.8084	15.8127	12.3123	18.5364
50	26.3489	12.6645	36.7072	23.5899	23.8589	18.275	27.1383
60	31.6657	17.0415	35.6778	25.4256	29.5815	23.7281	33.5221
70	32.883	21.6764	32.3166	25.5798	32.2225	27.7027	36.57
80	31.297	25.8861	28.2647	24.4303	32.1799	30.2973	36.4536
90	28.4116	28.9684	24.4358	22.4914	29.7352	31.2275	34.4808
100	25.2591	30.5523	21.1614	20.4023	26.3446	31.0131	31.8143
110	22.114	30.6936	18.1608	18.1576	22.857	29.7087	28.6955
120	19.4372	29.9	15.6594	16.133	19.7103	27.9144	25.7736
130	17.3005	28.553	13.6971	14.4919	17.1859	26.1459	23.3311
140	15.6221	26.9139	12.1021	13.1109	15.2062	24.3214	21.2459
150	14.2263	25.2667	10.7556	11.8735	13.5417	22.5082	19.349
160	13.0222	23.5965	9.59597	10.7471	12.1617	20.6822	17.5756
170	12.0084	22.1885	8.62367	9.80557	11.016	18.961	15.9633
180	11.1328	21.1582	7.78422	9.05779	10.038	17.4243	14.507
190	10.3817	20.289	7.13061	8.57515	9.18895	16.1019	13.3396
200	9.96648	19.6637	6.72245	8.55069	8.60555	14.9669	12.6267
210	10.3645	20.3421	6.81551	9.4368	8.69492	14.7438	12.8737
220	11.8863	22.8991	7.51139	11.0334	9.86763	16.0875	13.9598
230	14.2635	25.9976	8.42568	12.7	12.407	17.7565	15.1142
240	16.5648	28.7999	9.09349	14.2481	16.6858	19.3973	16.2666
250	17.6362	30.0742	9.45801	15.7375	19.6784	20.7665	17.1107
260	17.6132	28.6569	9.57489	16.6716	20.0102	20.7938	17.3735
270	17.2938	24.7178	9.17754	16.5229	19.6797	19.153	16.3566
280	16.248	20.1044	8.51397	14.8652	19.0202	15.936	13.8031
290	14.8637	16.3377	7.64514	12.1608	17.5233	12.6079	11.1463
300	13.1532	13.7367	6.93091	10.1283	15.3651	10.0061	9.18686
310	11.2149	11.8668	6.91866	8.94763	13.0179	8.20216	7.93998
320	9.64944	10.4154	7.34504	8.13724	11.0364	6.86226	7.25991
330	8.84226	9.3133	8.13151	7.60486	9.62493	6.0413	7.07862
340	8.50279	8.61187	8.30939	7.02698	8.66733	5.52332	7.08352
350	8.04837	7.96496	7.55594	6.2679	7.53323	5.08441	6.86146
360	6.99393	7.15249	6.31188	5.38696	6.14079	4.55425	6.07992
370	5.76177	6.26078	4.97271	4.4877	5.01757	3.95251	5.0566
380	4.59208	5.3882	3.95426	3.76908	3.99695	3.31406	4.13596
390	3.66536	4.63895	3.07665	3.12167	3.14197	2.74966	3.31673
400	2.89047	4.03182	2.45231	2.58132	2.47394	2.3339	2.65373
410	2.35218	3.66564	2.00837	2.1727	2.03729	2.12235	2.17854
420	2.0774	3.582	1.78486	1.93858	1.86635	2.18633	1.93197
430	1.95576	3.58166	1.67912	1.82676	1.79158	2.3315	1.81475
440	1.89136	3.62752	1.56087	1.70935	1.7362	2.44724	1.67933

## Sheet: Fig5c
Height Z (nm)	Actin Mean Int. Within 100 nm (arb.)	Actin Mean Int. Within 100 nm 95% CI	Actin Mean Int. Outside 400 nm (arb.)	Actin Mean Int. Outside 400 nm 95% CI
0	9.76572	0.692968	2.78817	0.177379
10	16.3133	1.24405	4.8492	0.321279
20	21.1736	1.74831	7.1159	0.764845
30	28.7492	2.46623	10.8461	1.43844
40	37.6666	2.57101	16.1644	2.0076
50	45.3132	2.46731	21.6283	2.23907
60	49.3478	2.30262	25.2207	2.16626
70	49.7869	2.18637	26.9497	1.96557
80	49.3179	2.03494	27.2239	1.71427
90	48.3148	1.99566	26.464	1.4952
100	47.266	2.13104	25.2761	1.38268
110	45.326	2.2011	23.7397	1.36185
120	43.6923	2.2465	22.1335	1.38121
130	42.206	2.22219	20.6606	1.40224
140	40.7304	2.26615	19.392	1.40234
150	39.3108	2.30144	18.1612	1.35189
160	38.1175	2.27362	16.9601	1.2876
170	36.8328	2.19514	15.8544	1.23221
180	35.6125	2.10195	14.8696	1.18969
190	34.3716	2.03306	13.9914	1.15483
200	33.8066	1.98178	13.4281	1.13072
210	35.9072	2.19869	13.9062	1.20692
220	42.2276	2.6334	15.7296	1.42641
230	50.7066	3.2062	18.0995	1.69966
240	60.9159	3.8158	20.5692	1.99824
250	70.208	4.44406	22.1755	2.28627
260	77.8094	4.66131	22.1478	2.32762
270	80.9024	4.54344	20.5613	2.12769
280	78.1181	4.41507	17.5781	1.87399
290	70.3807	4.31986	14.4088	1.58599
300	60.8869	4.05621	11.8375	1.2879
310	52.4397	3.88207	9.96527	0.98353
320	44.122	3.49048	8.71666	0.744788
330	38.18	3.15328	8.11153	0.611979
340	33.65	2.7873	7.70435	0.570874
350	29.1588	2.49364	7.06166	0.51845
360	25.0366	2.21789	6.03757	0.431613
370	21.3276	1.94054	4.99829	0.353531
380	17.6149	1.62449	4.08331	0.283996
390	14.4232	1.3492	3.29596	0.233509
400	11.9094	1.14808	2.67587	0.197736
410	10.141	0.984324	2.28022	0.176961
420	9.3469	0.887522	2.12733	0.172211
430	8.91876	0.860458	2.09929	0.181745
440	8.62978	0.853983	2.06489	0.204782

## Sheet: Fig5d
Quantification	Measure
282.763	Upper Core
300.38	Upper Core
288.929	Upper Core
288.048	Upper Core
287.608	Upper Core
272.633	Upper Core
268.228	Upper Core
277.918	Upper Core
279.239	Upper Core
255.896	Upper Core
284.965	Upper Core
269.99	Upper Core
250.17	Upper Core
275.716	Upper Core
272.192	Upper Core
281.441	Upper Core
274.835	Upper Core
282.763	Upper Core
273.954	Upper Core
274.394	Upper Core
281.001	Upper Core
274.835	Upper Core
266.466	Upper Core
278.799	Upper Core
261.181	Upper Core
274.835	Upper Core
253.694	Upper Core
273.073	Upper Core
264.264	Upper Core
295.536	Upper Core
282.763	Upper Core
280.12	Upper Core
289.81	Upper Core
280.12	Upper Core
288.929	Upper Core
274.394	Upper Core
279.68	Upper Core
266.907	Upper Core
270.43	Upper Core
270.43	Upper Core
278.799	Upper Core
271.311	Upper Core
278.358	Upper Core
260.3	Upper Core
280.12	Upper Core
265.145	Upper Core
264.264	Upper Core
261.622	Upper Core
257.217	Upper Core
256.336	Upper Core
265.586	Upper Core
259.419	Upper Core
266.026	Upper Core
261.622	Upper Core
258.539	Upper Core
277.037	Upper Core
260.3	Upper Core
264.705	Upper Core
262.943	Upper Core
269.109	Upper Core
261.622	Upper Core
268.669	Upper Core
277.037	Upper Core
269.109	Upper Core
270.871	Upper Core
270.43	Upper Core
255.455	Upper Core
271.311	Upper Core
272.192	Upper Core
269.55	Upper Core
269.55	Upper Core
284.965	Upper Core
249.015	Upper Network
251.953	Upper Network
251.953	Upper Network
271.052	Upper Network
254.891	Upper Network
249.015	Upper Network
257.095	Upper Network
250.484	Upper Network
256.361	Upper Network
271.786	Upper Network
268.114	Upper Network
243.873	Upper Network
242.404	Upper Network
270.317	Upper Network
259.299	Upper Network
243.139	Upper Network
249.75	Upper Network
251.953	Upper Network
259.299	Upper Network
250.484	Upper Network
254.891	Upper Network
340.1	Upper Network
343.038	Upper Network
340.835	Upper Network
341.569	Upper Network
271.052	Upper Network
261.503	Upper Network
259.299	Upper Network
247.546	Upper Network
310.718	Upper Network
260.033	Upper Network
263.706	Upper Network
262.237	Upper Network
264.441	Upper Network
247.546	Upper Network
250.484	Upper Network
246.811	Upper Network
253.422	Upper Network
276.194	Upper Network
279.132	Upper Network
255.626	Upper Network
261.503	Upper Network
259.299	Upper Network
262.972	Upper Network
248.28	Upper Network
248.28	Upper Network
263.706	Upper Network
259.299	Upper Network
237.262	Upper Network
265.91	Upper Network
249.75	Upper Network
263.706	Upper Network
253.422	Upper Network
255.626	Upper Network
243.139	Upper Network
257.095	Upper Network
255.626	Upper Network
250.484	Upper Network
260.768	Upper Network
253.422	Upper Network
263.706	Upper Network
199.52	Neck
200.841	Neck
197.758	Neck
206.126	Neck
169.129	Neck
205.245	Neck
195.556	Neck
189.83	Neck
197.758	Neck
166.486	Neck
169.129	Neck
184.985	Neck
201.281	Neck
192.472	Neck
200.4	Neck
177.497	Neck
195.556	Neck
152.833	Neck
200.4	Neck
193.794	Neck
202.603	Neck
197.317	Neck
191.151	Neck
189.83	Neck
202.162	Neck
200.841	Neck
209.65	Neck
197.317	Neck
206.567	Neck
189.389	Neck
178.819	Neck
180.14	Neck
188.949	Neck
193.353	Neck
173.534	Neck
189.83	Neck
194.675	Neck
199.96	Neck
203.924	Neck
198.639	Neck
162.082	Neck
206.126	Neck
197.758	Neck
203.924	Neck
205.686	Neck
207.447	Neck
192.913	Neck
210.09	Neck
185.866	Neck
202.603	Neck
170.01	Neck
204.805	Neck
190.711	Neck
196.436	Neck
196.436	Neck
197.758	Neck
197.317	Neck
199.079	Neck
198.198	Neck
203.924	Neck
204.364	Neck
78.5977	Lower Network
74.9249	Lower Network
80.0668	Lower Network
71.9866	Lower Network
78.5977	Lower Network
63.9065	Lower Network
72.7212	Lower Network
59.4992	Lower Network
57.2955	Lower Network
77.8631	Lower Network
77.8631	Lower Network
63.9065	Lower Network
72.7212	Lower Network
91.8197	Lower Network
88.1469	Lower Network
98.4307	Lower Network
103.573	Lower Network
121.937	Lower Network
60.2337	Lower Network
58.7646	Lower Network
52.1536	Lower Network
52.1536	Lower Network
54.3573	Lower Network
52.1536	Lower Network
55.0918	Lower Network
48.4808	Lower Network
79.3322	Lower Network
99.8998	Lower Network
85.2087	Lower Network
43.3389	Lower Network
124.875	Lower Network
76.394	Lower Network
60.9683	Lower Network
79.3322	Lower Network
72.7212	Lower Network
77.8631	Lower Network
73.4558	Lower Network
71.9866	Lower Network
76.394	Lower Network
77.1285	Lower Network
94.0234	Lower Network
129.282	Lower Network
111.653	Lower Network
102.104	Lower Network
74.9249	Lower Network
94.0234	Lower Network
83.005	Lower Network
71.2521	Lower Network
77.1285	Lower Network
71.9866	Lower Network
80.0668	Lower Network
68.3139	Lower Network
71.9866	Lower Network
116.06	Lower Network
51.419	Lower Network
63.9065	Lower Network
55.0918	Lower Network
105.776	Lower Network
110.918	Lower Network
83.005	Lower Network
83.7396	Lower Network
60.9683	Lower Network
80.8013	Lower Network
71.9866	Lower Network
60.7808	Lower Core
62.1021	Lower Core
69.1491	Lower Core
87.2072	Lower Core
65.1852	Lower Core
53.2933	Lower Core
70.9109	Lower Core
57.2573	Lower Core
58.5786	Lower Core
61.2212	Lower Core
62.983	Lower Core
47.5676	Lower Core
51.972	Lower Core
71.7918	Lower Core
75.7558	Lower Core
59.8999	Lower Core
61.6617	Lower Core
70.4705	Lower Core
33.9139	Lower Core
118.478	Lower Core
59.8999	Lower Core
52.8529	Lower Core
52.4124	Lower Core
50.6507	Lower Core
66.5065	Lower Core
50.2102	Lower Core
71.7918	Lower Core
42.7227	Lower Core
58.5786	Lower Core
79.2793	Lower Core
54.6146	Lower Core
59.8999	Lower Core
59.4595	Lower Core
85.8859	Lower Core
70.4705	Lower Core
63.8639	Lower Core
127.728	Lower Core
111.431	Lower Core
103.504	Lower Core
108.348	Lower Core
74.4344	Lower Core
71.7918	Lower Core
80.6006	Lower Core
85.8859	Lower Core
66.9469	Lower Core
67.3874	Lower Core
57.6977	Lower Core
60.3403	Lower Core

## Sheet: Fig5e
Quantification	Measure
350.487	Height
363.954	Height
361.048	Height
356.093	Height
347.866	Height
328.878	Height
335.268	Height
328.546	Height
341.325	Height
335.766	Height
342.134	Height
363.307	Height
322.339	Height
314.741	Height
346.66	Height
346.752	Height
317.562	Height
330.368	Height
337.115	Height
334.394	Height
324.052	Height
310.077	Height
333.922	Height
315.461	Height
329.77	Height
261.363	Height
385.846	Height
386.186	Height
359.427	Height
339.526	Height
331.836	Height
321.851	Height
373.176	Height
344.12	Height
309.465	Height
293.145	Height
358.5	Height
323.421	Height
343.907	Height
355.829	Height
361.531	Height
331.637	Height
323.229	Height
317.869	Height
342.26	Height
350.36	Height
350.79	Height
347.741	Height
332.014	Height
345.363	Height
343.48	Height
318.505	Height
352.363	Height
319.834	Height
303.844	Height
319.469	Height
288.335	Height
314.345	Height
323.573	Height
323.998	Height
337.649	Height
258.483	Height
351.76	Height
353.479	Height
364.116	Height
348.297	Height
342.214	Height
325.297	Height
329.291	Height
350.833	Height
330.834	Height
271.395	Height
114.074	FWHM Upper Core
107.467	FWHM Upper Core
103.944	FWHM Upper Core
93.3734	FWHM Upper Core
87.2072	FWHM Upper Core
88.0881	FWHM Upper Core
93.8138	FWHM Upper Core
101.742	FWHM Upper Core
81.9219	FWHM Upper Core
104.825	FWHM Upper Core
92.9329	FWHM Upper Core
106.146	FWHM Upper Core
87.2072	FWHM Upper Core
88.0881	FWHM Upper Core
98.2182	FWHM Upper Core
88.0881	FWHM Upper Core
91.1712	FWHM Upper Core
91.1712	FWHM Upper Core
98.6587	FWHM Upper Core
76.1962	FWHM Upper Core
82.8028	FWHM Upper Core
76.1962	FWHM Upper Core
85.005	FWHM Upper Core
81.9219	FWHM Upper Core
96.4565	FWHM Upper Core
205.686	FWHM Upper Core
107.027	FWHM Upper Core
98.2182	FWHM Upper Core
115.395	FWHM Upper Core
86.3263	FWHM Upper Core
72.6727	FWHM Upper Core
74.8749	FWHM Upper Core
123.764	FWHM Upper Core
62.983	FWHM Upper Core
67.3874	FWHM Upper Core
68.2683	FWHM Upper Core
73.5536	FWHM Upper Core
106.587	FWHM Upper Core
82.3624	FWHM Upper Core
85.4454	FWHM Upper Core
75.3153	FWHM Upper Core
82.8028	FWHM Upper Core
85.005	FWHM Upper Core
96.016	FWHM Upper Core
85.8859	FWHM Upper Core
83.6837	FWHM Upper Core
83.6837	FWHM Upper Core
111.431	FWHM Upper Core
84.5646	FWHM Upper Core
83.2432	FWHM Upper Core
92.0521	FWHM Upper Core
70.03	FWHM Upper Core
92.0521	FWHM Upper Core
76.1962	FWHM Upper Core
103.063	FWHM Upper Core
96.4565	FWHM Upper Core
78.3984	FWHM Upper Core
89.4094	FWHM Upper Core
86.3263	FWHM Upper Core
87.6476	FWHM Upper Core
66.5065	FWHM Upper Core
67.8278	FWHM Upper Core
266.466	FWHM Upper Core
94.2543	FWHM Upper Core
92.4925	FWHM Upper Core
114.074	FWHM Upper Core
79.7197	FWHM Upper Core
100.42	FWHM Upper Core
87.6476	FWHM Upper Core
88.969	FWHM Upper Core
92.9329	FWHM Upper Core
71.7918	FWHM Upper Core
61.7028	FWHM Upper Network
56.5609	FWHM Upper Network
69.0484	FWHM Upper Network
62.4374	FWHM Upper Network
56.5609	FWHM Upper Network
64.6411	FWHM Upper Network
50.6845	FWHM Upper Network
74.1903	FWHM Upper Network
96.9616	FWHM Upper Network
66.8447	FWHM Upper Network
111.653	FWHM Upper Network
49.9499	FWHM Upper Network
49.9499	FWHM Upper Network
102.104	FWHM Upper Network
91.0851	FWHM Upper Network
83.005	FWHM Upper Network
166.745	FWHM Upper Network
33.7896	FWHM Upper Network
55.8264	FWHM Upper Network
83.005	FWHM Upper Network
68.3139	FWHM Upper Network
84.4741	FWHM Upper Network
83.005	FWHM Upper Network
75.6594	FWHM Upper Network
27.9132	FWHM Upper Network
52.8881	FWHM Upper Network
52.1536	FWHM Upper Network
51.419	FWHM Upper Network
48.4808	FWHM Upper Network
33.7896	FWHM Upper Network
44.0735	FWHM Upper Network
42.6043	FWHM Upper Network
53.6227	FWHM Upper Network
50.6845	FWHM Upper Network
85.9432	FWHM Upper Network
78.5977	FWHM Upper Network
89.616	FWHM Upper Network
91.0851	FWHM Upper Network
98.4307	FWHM Upper Network
69.0484	FWHM Upper Network
53.6227	FWHM Upper Network
51.419	FWHM Upper Network
71.9866	FWHM Upper Network
66.8447	FWHM Upper Network
69.783	FWHM Upper Network
61.7028	FWHM Upper Network
73.4558	FWHM Upper Network
89.616	FWHM Upper Network
41.1352	FWHM Upper Network
79.3322	FWHM Upper Network
84.4741	FWHM Upper Network
40.4007	FWHM Upper Network
44.808	FWHM Upper Network
96.9616	FWHM Upper Network
66.1102	FWHM Upper Network
35.9933	FWHM Upper Network
46.2771	FWHM Upper Network
38.9316	FWHM Upper Network
47.7462	FWHM Upper Network
49.9499	FWHM Upper Network
41.8698	FWHM Upper Network
137.362	FWHM Lower Network
79.3322	FWHM Lower Network
94.7579	FWHM Lower Network
110.184	FWHM Lower Network
156.461	FWHM Lower Network
112.387	FWHM Lower Network
86.6778	FWHM Lower Network
88.1469	FWHM Lower Network
88.8815	FWHM Lower Network
109.449	FWHM Lower Network
71.9866	FWHM Lower Network
118.998	FWHM Lower Network
160.134	FWHM Lower Network
71.2521	FWHM Lower Network
53.6227	FWHM Lower Network
141.77	FWHM Lower Network
61.7028	FWHM Lower Network
205.676	FWHM Lower Network
125.609	FWHM Lower Network
77.8631	FWHM Lower Network
70.5175	FWHM Lower Network
96.9616	FWHM Lower Network
107.245	FWHM Lower Network
97.6962	FWHM Lower Network
66.1102	FWHM Lower Network
75.6594	FWHM Lower Network
115.326	FWHM Lower Network
67.5793	FWHM Lower Network
80.0668	FWHM Lower Network
105.042	FWHM Lower Network
123.406	FWHM Lower Network
107.245	FWHM Lower Network
66.8447	FWHM Lower Network
84.4741	FWHM Lower Network
96.9616	FWHM Lower Network
84.4741	FWHM Lower Network
74.1903	FWHM Lower Network
85.9432	FWHM Lower Network
97.6962	FWHM Lower Network
94.0234	FWHM Lower Network
118.998	FWHM Lower Network
90.3506	FWHM Lower Network
73.4558	FWHM Lower Network
98.4307	FWHM Lower Network
96.227	FWHM Lower Network
138.097	FWHM Lower Network
141.035	FWHM Lower Network
85.9432	FWHM Lower Network
135.893	FWHM Lower Network
96.9616	FWHM Lower Network
140.301	FWHM Lower Network
118.264	FWHM Lower Network
146.912	FWHM Lower Network
69.783	FWHM Lower Network
140.301	FWHM Lower Network
76.394	FWHM Lower Network
114.591	FWHM Lower Network
131.486	FWHM Lower Network
106.511	FWHM Lower Network
107.245	FWHM Lower Network
110.918	FWHM Lower Network
103.573	FWHM Lower Network
134.424	FWHM Lower Network
94.7579	FWHM Lower Network
65.6256	FWHM Lower Core
62.5425	FWHM Lower Core
73.5536	FWHM Lower Core
79.2793	FWHM Lower Core
56.3764	FWHM Lower Core
93.8138	FWHM Lower Core
71.3514	FWHM Lower Core
48.008	FWHM Lower Core
63.4234	FWHM Lower Core
49.3293	FWHM Lower Core
51.0911	FWHM Lower Core
70.03	FWHM Lower Core
80.6006	FWHM Lower Core
57.6977	FWHM Lower Core
77.958	FWHM Lower Core
82.8028	FWHM Lower Core
95.1351	FWHM Lower Core
83.2432	FWHM Lower Core
92.9329	FWHM Lower Core
133.894	FWHM Lower Core
88.969	FWHM Lower Core
66.0661	FWHM Lower Core
88.969	FWHM Lower Core
92.4925	FWHM Lower Core
85.005	FWHM Lower Core
75.7558	FWHM Lower Core
82.3624	FWHM Lower Core
81.041	FWHM Lower Core
75.7558	FWHM Lower Core
66.5065	FWHM Lower Core
82.3624	FWHM Lower Core
71.7918	FWHM Lower Core
67.3874	FWHM Lower Core
67.8278	FWHM Lower Core
64.3043	FWHM Lower Core
74.4344	FWHM Lower Core
109.229	FWHM Lower Core
91.6116	FWHM Lower Core
117.157	FWHM Lower Core
118.478	FWHM Lower Core
76.6366	FWHM Lower Core
77.5175	FWHM Lower Core
78.8388	FWHM Lower Core
51.0911	FWHM Lower Core
62.5425	FWHM Lower Core
72.6727	FWHM Lower Core
83.6837	FWHM Lower Core
105.265	FWHM Lower Core
21.7265	Protrusion
30.7271	Protrusion
23.8296	Protrusion
20.8436	Protrusion
21.6345	Protrusion
7.9414	Protrusion
11.418	Protrusion
15.7088	Protrusion
26.5662	Protrusion
18.5086	Protrusion
24.3551	Protrusion
21.0119	Protrusion
30.2823	Protrusion
33.8401	Protrusion
47.31	Protrusion
30.0891	Protrusion
50.5967	Protrusion
21.4055	Protrusion
26.5553	Protrusion
21.2174	Protrusion
24.975	Protrusion
11.7001	Protrusion
14.3992	Protrusion
11.9275	Protrusion
16.0425	Protrusion
19.4852	Protrusion
21.9177	Protrusion
19.3591	Protrusion
15.2751	Protrusion
5.65567	Protrusion
18.1984	Protrusion
27.0962	Protrusion
42.0097	Protrusion
10.6823	Protrusion
31.87	Protrusion
15.7696	Protrusion
11.1444	Protrusion
16.8319	Protrusion
17.1142	Protrusion
27.3426	Protrusion
14.1491	Protrusion
11.4954	Protrusion
25.561	Protrusion
13.0225	Protrusion
43.5042	Protrusion
18.8005	Protrusion
26.06	Protrusion
40.7526	Protrusion
23.1556	Protrusion
40.2689	Protrusion
12.6166	Protrusion
17.6761	Protrusion
15.6993	Protrusion
29.9691	Protrusion
6.74518	Protrusion
6.29093	Protrusion
20.7383	Protrusion
16.1529	Protrusion
17.1512	Protrusion
14.9418	Protrusion
8.09373	Protrusion
7.29172	Protrusion
19.3269	Protrusion
15.6281	Protrusion

## Sheet: Fig5f
Radius	Core
201.6	Upper Core
195.6	Upper Core
164.4	Upper Core
148.8	Upper Core
181.2	Upper Core
142.8	Upper Core
175.2	Upper Core
198	Upper Core
123.6	Upper Core
123.6	Upper Core
128.4	Upper Core
127.2	Upper Core
118.8	Upper Core
94.8	Upper Core
134.4	Upper Core
147.6	Upper Core
177.6	Upper Core
147.6	Upper Core
135.6	Upper Core
124.8	Upper Core
126	Upper Core
153.6	Upper Core
164.4	Upper Core
153.6	Upper Core
111.6	Upper Core
178.8	Upper Core
190.8	Upper Core
158.4	Upper Core
172.8	Upper Core
187.2	Upper Core
169.2	Upper Core
129.6	Upper Core
152.4	Upper Core
90	Upper Core
126	Upper Core
169.2	Upper Core
171.6	Upper Core
189.6	Upper Core
168	Upper Core
180	Upper Core
129.6	Upper Core
231.6	Upper Core
128.4	Upper Core
254.4	Upper Core
198	Upper Core
205.2	Upper Core
168	Upper Core
207.6	Upper Core
201.6	Upper Core
151.2	Upper Core
222	Upper Core
177.6	Upper Core
159.6	Upper Core
160.8	Upper Core
247.2	Upper Core
157.2	Upper Core
135.6	Upper Core
174	Upper Core
106.8	Upper Core
133.2	Upper Core
128.4	Upper Core
171.6	Upper Core
82.8	Upper Core
193.2	Upper Core
153.6	Upper Core
182.4	Upper Core
148.8	Upper Core
182.4	Upper Core
192	Upper Core
148.8	Upper Core
160.8	Upper Core
231.6	Upper Core
198	Lower Core
134.4	Lower Core
136.8	Lower Core
160.8	Lower Core
162	Lower Core
172.8	Lower Core
135.6	Lower Core
163.2	Lower Core
114	Lower Core
124.8	Lower Core
150	Lower Core
140.4	Lower Core
124.8	Lower Core
80.4	Lower Core
146.4	Lower Core
176.4	Lower Core
147.6	Lower Core
111.6	Lower Core
160.8	Lower Core
105.6	Lower Core
132	Lower Core
116.4	Lower Core
96	Lower Core
104.4	Lower Core
163.2	Lower Core
136.8	Lower Core
141.6	Lower Core
123.6	Lower Core
132	Lower Core
196.8	Lower Core
145.2	Lower Core
139.2	Lower Core
174	Lower Core
200.4	Lower Core
130.8	Lower Core
210	Lower Core
104.4	Lower Core
138	Lower Core
178.8	Lower Core
117.6	Lower Core
139.2	Lower Core
88.8	Lower Core
165.6	Lower Core
112.8	Lower Core
146.4	Lower Core
142.8	Lower Core
123.6	Lower Core
158.4	Lower Core

## Sheet: Fig7c
Dist. From Podosome (um)	Actin Mean Norm. Int. (arb.)	Actin 95% CI	Paxillin Mean Norm. Int. (arb.)	Paxillin 95% CI	Talin Mean Norm. Int. (arb.)	Talin 95% CI
-1	0.0805754	0.0131685	0.239721	0.038013	0.227754	0.0260417
-0.989848	0.0820534	0.01309	0.241175	0.038964	0.230179	0.0261189
-0.979695	0.0835691	0.0130099	0.241755	0.0392209	0.231116	0.0256697
-0.969543	0.085145	0.0129341	0.241785	0.0390627	0.230522	0.0248085
-0.959391	0.086739	0.0128645	0.241873	0.0388349	0.228752	0.0238018
-0.949239	0.0882652	0.0127989	0.242677	0.0388098	0.226409	0.0229451
-0.939086	0.089665	0.0127327	0.244732	0.0387903	0.224026	0.02244
-0.928934	0.0909268	0.0126581	0.248588	0.0385113	0.221986	0.0223319
-0.918782	0.0920954	0.0125665	0.254549	0.0381086	0.220622	0.0225479
-0.908629	0.0932591	0.0124465	0.262502	0.0379131	0.220265	0.0229914
-0.898477	0.094511	0.0122902	0.272061	0.0381953	0.221151	0.0235547
-0.888325	0.0959288	0.0121024	0.282688	0.038997	0.223415	0.0241091
-0.878173	0.0975889	0.0119062	0.293782	0.0402086	0.226967	0.0245898
-0.86802	0.0995483	0.0117321	0.304953	0.0416898	0.231393	0.0249811
-0.857868	0.101834	0.0116	0.315879	0.0432036	0.236298	0.0252715
-0.847716	0.10446	0.0115158	0.326503	0.0445092	0.241483	0.0254632
-0.837563	0.107417	0.0114795	0.337018	0.0454279	0.246874	0.025574
-0.827411	0.110707	0.0114877	0.347752	0.0459775	0.252542	0.0256571
-0.817259	0.114368	0.0115342	0.359467	0.0464037	0.258443	0.0257632
-0.807107	0.118416	0.0116146	0.372602	0.0470144	0.26449	0.0259424
-0.796954	0.122782	0.011721	0.386369	0.0479587	0.270615	0.0262578
-0.786802	0.127359	0.0118469	0.39964	0.0492118	0.276809	0.0267941
-0.77665	0.132035	0.0119851	0.411695	0.0505682	0.283051	0.0275961
-0.766497	0.136706	0.012129	0.422588	0.0517992	0.289242	0.0286337
-0.756345	0.141299	0.0122825	0.433475	0.0529348	0.29528	0.0298104
-0.746193	0.145757	0.012452	0.44559	0.0542287	0.301044	0.0309654
-0.736041	0.150016	0.0126371	0.458767	0.0557659	0.306536	0.0319655
-0.725888	0.154027	0.0128342	0.471654	0.0573379	0.311965	0.032776
-0.715736	0.157823	0.0130507	0.48275	0.0587031	0.317453	0.0334629
-0.705584	0.161516	0.0132986	0.491518	0.0595691	0.323179	0.0341575
-0.695431	0.165233	0.0135809	0.498869	0.0598915	0.329433	0.0349401
-0.685279	0.169086	0.0138888	0.506135	0.0598529	0.336469	0.0357927
-0.675127	0.173137	0.0142031	0.513579	0.0594541	0.344368	0.0366467
-0.664975	0.177393	0.0145036	0.520526	0.0585871	0.353001	0.0374428
-0.654822	0.181854	0.0147729	0.526165	0.0570623	0.362077	0.0381348
-0.64467	0.186518	0.0149981	0.530731	0.0549663	0.371267	0.0386957
-0.634518	0.191346	0.0151741	0.535908	0.0529134	0.380443	0.0391661
-0.624365	0.196206	0.0152962	0.543922	0.0515421	0.389718	0.0396484
-0.614213	0.200937	0.0153619	0.556312	0.0510588	0.399262	0.0401963
-0.604061	0.20538	0.0153823	0.573185	0.0513028	0.40924	0.0407876
-0.593909	0.209463	0.0153805	0.593277	0.0521378	0.41987	0.0413872
-0.583756	0.213265	0.0153821	0.614669	0.0532681	0.431373	0.041964
-0.573604	0.216918	0.0154027	0.635485	0.0541165	0.443925	0.0424917
-0.563452	0.220537	0.0154425	0.654279	0.0544225	0.457649	0.0429896
-0.553299	0.224202	0.0154936	0.670437	0.0545529	0.47249	0.0435345
-0.543147	0.227932	0.0155469	0.684025	0.0549939	0.488097	0.0442095
-0.532995	0.231749	0.0155981	0.695487	0.0557396	0.503953	0.0450218
-0.522843	0.2357	0.0156389	0.70561	0.0565314	0.519339	0.045839
-0.51269	0.239837	0.0156621	0.714352	0.0572688	0.533628	0.0464519
-0.502538	0.244212	0.0156675	0.721384	0.0579194	0.546265	0.0466857
-0.492386	0.248866	0.0156495	0.725943	0.058376	0.556944	0.0464676
-0.482234	0.253833	0.0156022	0.726957	0.0585751	0.56572	0.0458353
-0.472081	0.259096	0.0155345	0.724459	0.058457	0.572824	0.044906
-0.461929	0.264606	0.0154628	0.719009	0.0579089	0.578649	0.0438018
-0.451777	0.270307	0.0153975	0.711382	0.0566256	0.583537	0.0425404
-0.441624	0.276113	0.0153461	0.702472	0.0543697	0.587822	0.0411224
-0.431472	0.281956	0.0153178	0.692589	0.0518455	0.591801	0.0396556
-0.42132	0.287762	0.0153123	0.681675	0.0501851	0.595591	0.0383774
-0.411168	0.293458	0.0153209	0.669666	0.0499398	0.599221	0.0375187
-0.401015	0.299015	0.0153366	0.656364	0.0507565	0.602504	0.0371617
-0.390863	0.304435	0.0153645	0.641905	0.0519698	0.605364	0.0372454
-0.380711	0.309786	0.0154195	0.627195	0.0533417	0.608034	0.0376235
-0.370558	0.315224	0.0155142	0.613078	0.0546023	0.610867	0.0380975
-0.360406	0.320907	0.0156514	0.600422	0.0555388	0.614253	0.0385236
-0.350254	0.326981	0.0158262	0.590234	0.0561758	0.618463	0.0388608
-0.340102	0.333551	0.0160256	0.582041	0.0565867	0.623504	0.0392031
-0.329949	0.340682	0.0162321	0.574852	0.0566442	0.629172	0.0396059
-0.319797	0.348437	0.0164321	0.568115	0.056231	0.635248	0.0400564
-0.309645	0.356879	0.0166199	0.561832	0.0557102	0.641252	0.0405176
-0.299492	0.36613	0.0167971	0.557158	0.0558705	0.646245	0.0409186
-0.28934	0.376342	0.0169572	0.55536	0.0571889	0.649287	0.041094
-0.279188	0.387646	0.017102	0.556923	0.0595382	0.649533	0.0409072
-0.269036	0.400211	0.0172542	0.560656	0.0623578	0.646443	0.0403961
-0.258883	0.414289	0.0174497	0.563777	0.0649767	0.640061	0.0397682
-0.248731	0.43018	0.0177048	0.563307	0.0667747	0.630566	0.0392183
-0.238579	0.448215	0.0180108	0.557079	0.0674715	0.618184	0.0388769
-0.228426	0.468629	0.0183518	0.544508	0.0672681	0.603217	0.038864
-0.218274	0.491424	0.018713	0.526775	0.0665729	0.586126	0.0393149
-0.208122	0.516417	0.0190797	0.505878	0.065544	0.567385	0.0401957
-0.19797	0.543301	0.0194397	0.483833	0.0640869	0.547482	0.0413122
-0.187817	0.57169	0.0197792	0.461598	0.0623697	0.526771	0.0424991
-0.177665	0.601237	0.020074	0.438804	0.0611983	0.505263	0.0437075
-0.167513	0.631655	0.0202617	0.4145	0.0609706	0.48286	0.0448631
-0.15736	0.66262	0.0202577	0.387624	0.0611492	0.459564	0.0458341
-0.147208	0.693653	0.0200062	0.358081	0.0609939	0.435526	0.0465006
-0.137056	0.72412	0.019489	0.326839	0.0600686	0.411156	0.0468005
-0.126904	0.753339	0.018701	0.295108	0.0582093	0.386943	0.0466645
-0.116751	0.78069	0.0176592	0.264111	0.0555222	0.363377	0.0460399
-0.106599	0.80585	0.0164426	0.234663	0.052266	0.340925	0.0449487
-0.0964467	0.82874	0.015196	0.207655	0.048949	0.320038	0.0435084
-0.0862944	0.849351	0.0140512	0.184122	0.0459002	0.301112	0.0418435
-0.0761421	0.867624	0.0130792	0.164771	0.0429335	0.284546	0.0400612
-0.0659898	0.883424	0.0122924	0.149329	0.0396718	0.270682	0.0382315
-0.0558376	0.896597	0.0116778	0.136581	0.0361726	0.259494	0.0364207
-0.0456853	0.90707	0.0111739	0.125223	0.0326642	0.250854	0.0346712
-0.035533	0.914953	0.0107001	0.114488	0.0292159	0.244571	0.0329866
-0.0253807	0.920454	0.0102399	0.104569	0.0258041	0.2404	0.0314188
-0.0152284	0.923792	0.0098845	0.0965457	0.0228562	0.23822	0.0301833
-0.00507614	0.924427	0.00964503	0.0895691	0.0206434	0.239358	0.0292818
0.00507614	0.921723	0.00965998	0.0911812	0.02152	0.242376	0.0295536
0.0152284	0.917103	0.00978939	0.0956055	0.0233873	0.246812	0.030214
0.0253807	0.910769	0.0100836	0.102322	0.0259742	0.252573	0.0311368
0.035533	0.902976	0.0105214	0.110992	0.0289423	0.259645	0.0321116
0.0456853	0.893953	0.0110457	0.121423	0.0320397	0.268061	0.032935
0.0558376	0.883647	0.0116717	0.133388	0.0352536	0.277695	0.0335507
0.0659898	0.87177	0.012436	0.146287	0.0384666	0.288376	0.0339619
0.0761421	0.858002	0.0133204	0.159329	0.0413146	0.299929	0.0341634
0.0862944	0.842068	0.0142525	0.171861	0.0434305	0.31213	0.0341333
0.0964467	0.823875	0.0151705	0.183694	0.0447989	0.324792	0.0339506
0.106599	0.803504	0.0160419	0.195378	0.0456849	0.337581	0.0337062
0.116751	0.781076	0.0168396	0.208163	0.0463614	0.350089	0.033428
0.126904	0.75674	0.0175399	0.223221	0.0470078	0.36187	0.0331344
0.137056	0.730756	0.0181478	0.240839	0.0476	0.372578	0.0329634
0.147208	0.703496	0.0186766	0.260742	0.0480403	0.382193	0.0330879
0.15736	0.675442	0.0191279	0.282104	0.0483306	0.390831	0.0335468
0.167513	0.647082	0.0194912	0.303752	0.048622	0.39868	0.0342222
0.177665	0.618764	0.0197667	0.324647	0.049223	0.405745	0.0349653
0.187817	0.590626	0.0199693	0.344081	0.0504059	0.411821	0.0356447
0.19797	0.562748	0.020114	0.361477	0.0521871	0.416729	0.0360976
0.208122	0.535249	0.0202146	0.37681	0.0543415	0.420293	0.0362062
0.218274	0.508317	0.0202902	0.389814	0.0566458	0.422424	0.0360068
0.228426	0.482228	0.0203592	0.399845	0.0586863	0.423051	0.0356688
0.238579	0.457327	0.0204353	0.40623	0.059931	0.421942	0.0353513
0.248731	0.433947	0.0205257	0.407877	0.0600078	0.418902	0.0351294
0.258883	0.412325	0.0206279	0.404683	0.0592345	0.414135	0.0350521
0.269036	0.392629	0.0207383	0.397727	0.0582333	0.408189	0.0351167
0.279188	0.374975	0.0208495	0.388619	0.0576125	0.401704	0.035274
0.28934	0.359379	0.0209401	0.379528	0.0577344	0.395314	0.0354416
0.299492	0.345703	0.0210033	0.371342	0.0584021	0.38943	0.0356056
0.309645	0.333665	0.0210426	0.363779	0.0590023	0.38411	0.0357855
0.319797	0.322879	0.0210613	0.355869	0.0587032	0.379374	0.0359911
0.329949	0.312957	0.0210602	0.346382	0.0571988	0.375229	0.0362064
0.340102	0.303644	0.0210433	0.335028	0.0549346	0.371431	0.0364262
0.350254	0.294836	0.0210183	0.322696	0.0526081	0.367495	0.0366272
0.360406	0.286497	0.0209884	0.310653	0.0506623	0.362993	0.0367313
0.370558	0.278604	0.0209517	0.300518	0.0494005	0.357536	0.0366108
0.380711	0.271105	0.0209033	0.29316	0.0490773	0.350994	0.0362116
0.390863	0.263923	0.020836	0.287913	0.0495976	0.343667	0.0356276
0.401015	0.257024	0.0207396	0.283774	0.050472	0.335961	0.0350078
0.411168	0.250455	0.0206095	0.280056	0.0511671	0.328217	0.0345046
0.42132	0.244279	0.0204513	0.276076	0.0516558	0.320736	0.0342368
0.431472	0.2385	0.0202769	0.271944	0.0522862	0.313845	0.0342219
0.441624	0.233038	0.0200932	0.267775	0.0529793	0.307793	0.0343624
0.451777	0.22776	0.0198976	0.263483	0.0532778	0.302758	0.0345014
0.461929	0.222565	0.0196889	0.258962	0.0527888	0.298615	0.0345313
0.472081	0.217401	0.0194677	0.254215	0.0516539	0.295022	0.034451
0.482234	0.212265	0.0192318	0.24956	0.0503039	0.291758	0.0343413
0.492386	0.207174	0.0189843	0.245173	0.0490704	0.288689	0.0343036
0.502538	0.202157	0.0187347	0.241312	0.0482223	0.285842	0.0344421
0.51269	0.197255	0.018494	0.238173	0.0478804	0.28322	0.0347547
0.522843	0.19252	0.0182686	0.235434	0.0478304	0.280793	0.0351221
0.532995	0.188033	0.0180595	0.232774	0.0476522	0.27838	0.0353788
0.543147	0.183844	0.0178655	0.229881	0.0473052	0.275805	0.0354628
0.553299	0.179963	0.0176899	0.226388	0.0467659	0.272961	0.0354116
0.563452	0.176419	0.0175399	0.222241	0.0458304	0.269704	0.0352472
0.573604	0.173241	0.0174192	0.217396	0.0442202	0.265974	0.0349697
0.583756	0.170453	0.0173255	0.211759	0.0419372	0.261758	0.0345837
0.593909	0.168024	0.017254	0.205371	0.0393786	0.257192	0.0341359
0.604061	0.165861	0.0171994	0.198586	0.0369346	0.252522	0.0336565
0.614213	0.163847	0.0171533	0.192264	0.0350586	0.248045	0.0331381
0.624365	0.161867	0.0171075	0.187188	0.0342805	0.244031	0.0325773
0.634518	0.159865	0.0170525	0.183421	0.0347352	0.240743	0.0320241
0.64467	0.157851	0.0169815	0.180519	0.0359299	0.23846	0.0315624
0.654822	0.155862	0.0168949	0.177807	0.0371565	0.237329	0.0312481
0.664975	0.153894	0.0167936	0.17499	0.038016	0.237371	0.031121
0.675127	0.151904	0.0166785	0.172504	0.0386347	0.238335	0.0312057
0.685279	0.149833	0.0165487	0.170814	0.0392198	0.239712	0.0315063
0.695431	0.147646	0.0164027	0.17009	0.039864	0.240988	0.0320136
0.705584	0.145354	0.0162443	0.169846	0.0406874	0.2418	0.0326847
0.715736	0.143034	0.0160814	0.169159	0.0416501	0.241903	0.0334068
0.725888	0.140785	0.0159167	0.167297	0.0424455	0.241097	0.0339995
0.736041	0.138701	0.0157466	0.163785	0.0426249	0.239299	0.0342746
0.746193	0.136892	0.0155757	0.158656	0.0417948	0.236461	0.0341099
0.756345	0.135407	0.0154187	0.152435	0.0399201	0.232665	0.0335274
0.766497	0.134233	0.0152875	0.14596	0.0374628	0.228184	0.0326748
0.77665	0.133319	0.0151887	0.140135	0.0352314	0.223362	0.0317211
0.786802	0.132549	0.0151232	0.13561	0.0338848	0.218498	0.0308232
0.796954	0.131789	0.0150894	0.132783	0.0337065	0.213782	0.0300885
0.807107	0.130939	0.0150841	0.131796	0.034558	0.209315	0.0295211
0.817259	0.129961	0.0150965	0.132584	0.036166	0.205127	0.0290624
0.827411	0.128854	0.0151102	0.134874	0.0383701	0.20126	0.0286643
0.837563	0.127653	0.0151135	0.138338	0.041066	0.197761	0.0282884
0.847716	0.126398	0.0151032	0.142303	0.0440054	0.194646	0.0278911
0.857868	0.125104	0.0150832	0.146203	0.0467524	0.191825	0.0274207
0.86802	0.123792	0.0150625	0.149421	0.0488355	0.189227	0.02689
0.878173	0.122513	0.0150518	0.151008	0.0498635	0.186801	0.0263718
0.888325	0.121298	0.0150536	0.150452	0.0496999	0.184446	0.0259085
0.898477	0.12017	0.0150678	0.147595	0.0484567	0.182177	0.0255085
0.908629	0.119095	0.0150961	0.142985	0.0465137	0.180055	0.0251847
0.918782	0.118001	0.01514	0.138074	0.0444473	0.178216	0.0250096
0.928934	0.116828	0.0151934	0.133984	0.042638	0.176727	0.025015
0.939086	0.115536	0.0152399	0.13101	0.0410529	0.175592	0.0251645
0.949239	0.114144	0.0152564	0.128743	0.0394111	0.174739	0.0253764
0.959391	0.112682	0.0152189	0.126621	0.0375931	0.173983	0.0255541
0.969543	0.111171	0.0151133	0.124687	0.0358866	0.173227	0.0256059
0.979695	0.109604	0.0149361	0.123604	0.0347854	0.172438	0.0254572
0.989848	0.10796	0.0146917	0.123996	0.0345503	0.171592	0.0251069
1	0.106215	0.0143941	0.126057	0.0349422	0.170743	0.0246214

## Sheet: Fig7d
Measurement	Type	Direction	Species
0.252525	Distance	In	Paxillin
0.515152	Distance	In	Paxillin
0.464646	Distance	In	Paxillin
0.666667	Distance	In	Paxillin
0.505051	Distance	In	Paxillin
0.707071	Distance	In	Paxillin
0.373737	Distance	In	Paxillin
0.545455	Distance	In	Paxillin
0.30303	Distance	In	Paxillin
0.494949	Distance	In	Paxillin
0.444444	Distance	In	Paxillin
0.545455	Distance	In	Paxillin
0.434343	Distance	In	Paxillin
0.212121	Distance	In	Paxillin
0.454545	Distance	In	Paxillin
0.222222	Distance	In	Paxillin
0.434343	Distance	In	Paxillin
0.474747	Distance	In	Paxillin
0.575758	Distance	In	Paxillin
0.494949	Distance	In	Paxillin
0.353535	Distance	In	Paxillin
0.494949	Distance	In	Paxillin
0.484848	Distance	In	Paxillin
0.515152	Distance	In	Paxillin
0.545455	Distance	In	Paxillin
0.444444	Distance	In	Paxillin
0.515152	Distance	In	Paxillin
0.282828	Distance	In	Paxillin
0.40404	Distance	In	Paxillin
0.525253	Distance	In	Paxillin
0.262626	Distance	In	Paxillin
0.808081	Distance	In	Paxillin
0.161616	Distance	In	Paxillin
0.656566	Distance	In	Paxillin
0.373737	Distance	In	Paxillin
0.484848	Distance	In	Paxillin
0.424242	Distance	In	Paxillin
0.565657	Distance	In	Paxillin
0.383838	Distance	In	Paxillin
0.262626	Distance	In	Paxillin
0.272727	Distance	In	Paxillin
0.333333	Distance	In	Paxillin
0.656566	Distance	In	Paxillin
0.535354	Distance	In	Paxillin
0.252525	Distance	In	Paxillin
0.555556	Distance	In	Paxillin
0.262626	Distance	In	Paxillin
0.656566	Distance	In	Paxillin
0.818182	Distance	In	Paxillin
0.40404	Distance	In	Paxillin
0.474747	Distance	In	Paxillin
0.454545	Distance	In	Paxillin
0.494949	Distance	In	Paxillin
0.474747	Distance	In	Paxillin
0.535354	Distance	In	Paxillin
0.474747	Distance	In	Paxillin
0.515152	Distance	In	Paxillin
0.393939	Distance	In	Paxillin
0.454545	Distance	In	Paxillin
0.474747	Distance	In	Paxillin
0.222222	Distance	In	Paxillin
0.545455	Distance	Out	Paxillin
0.545455	Distance	Out	Paxillin
0.393939	Distance	Out	Paxillin
0.838384	Distance	Out	Paxillin
0.444444	Distance	Out	Paxillin
0.444444	Distance	Out	Paxillin
0.262626	Distance	Out	Paxillin
0.676768	Distance	Out	Paxillin
0.383838	Distance	Out	Paxillin
0.363636	Distance	Out	Paxillin
0.59596	Distance	Out	Paxillin
0.454545	Distance	Out	Paxillin
0.333333	Distance	Out	Paxillin
0.333333	Distance	Out	Paxillin
0.272727	Distance	Out	Paxillin
0.434343	Distance	Out	Paxillin
0.262626	Distance	Out	Paxillin
0.262626	Distance	Out	Paxillin
0.464646	Distance	Out	Paxillin
0.555556	Distance	Out	Paxillin
0.232323	Distance	Out	Paxillin
0.343434	Distance	Out	Paxillin
0.171717	Distance	Out	Paxillin
0.262626	Distance	Out	Paxillin
0.10101	Distance	Out	Paxillin
0.444444	Distance	Out	Paxillin
0.474747	Distance	Out	Paxillin
0.212121	Distance	Out	Paxillin
0.121212	Distance	Out	Paxillin
0.222222	Distance	Out	Paxillin
0.363636	Distance	Out	Paxillin
0.737374	Distance	Out	Paxillin
0.89899	Distance	Out	Paxillin
0.262626	Distance	Out	Paxillin
0.40404	Distance	Out	Paxillin
0.313131	Distance	Out	Paxillin
0.363636	Distance	Out	Paxillin
0.242424	Distance	Out	Paxillin
0.333333	Distance	Out	Paxillin
0.20202	Distance	Out	Paxillin
0.292929	Distance	Out	Paxillin
0.0909091	Distance	Out	Paxillin
0.656566	Distance	Out	Paxillin
0.454545	Distance	Out	Paxillin
0.181818	Distance	Out	Paxillin
0.20202	Distance	Out	Paxillin
0.242424	Distance	Out	Paxillin
0.20202	Distance	Out	Paxillin
0.858586	Distance	Out	Paxillin
0.323232	Distance	Out	Paxillin
0.30303	Distance	Out	Paxillin
0.222222	Distance	Out	Paxillin
0.323232	Distance	Out	Paxillin
0.59596	Distance	Out	Paxillin
0.262626	Distance	Out	Paxillin
0.292929	Distance	Out	Paxillin
0.464646	Distance	Out	Paxillin
0.222222	Distance	Out	Paxillin
0.252525	Distance	Out	Paxillin
0.888889	Distance	Out	Paxillin
0.171717	Distance	Out	Paxillin
0.292929	Distance	In	Talin
0.454545	Distance	In	Talin
0.484848	Distance	In	Talin
0.393939	Distance	In	Talin
0.424242	Distance	In	Talin
0.575758	Distance	In	Talin
0.474747	Distance	In	Talin
0.262626	Distance	In	Talin
0.545455	Distance	In	Talin
0.555556	Distance	In	Talin
0.616162	Distance	In	Talin
0.494949	Distance	In	Talin
0.10101	Distance	In	Talin
0.505051	Distance	In	Talin
0.252525	Distance	In	Talin
0.474747	Distance	In	Talin
0.272727	Distance	In	Talin
0.121212	Distance	In	Talin
0.141414	Distance	In	Talin
0.171717	Distance	In	Talin
0.0606061	Distance	In	Talin
0.313131	Distance	In	Talin
0.414141	Distance	In	Talin
0.323232	Distance	In	Talin
0.272727	Distance	In	Talin
0.131313	Distance	In	Talin
0.212121	Distance	In	Talin
0.505051	Distance	In	Talin
0.434343	Distance	In	Talin
0.333333	Distance	In	Talin
0.393939	Distance	In	Talin
0.222222	Distance	In	Talin
0.111111	Distance	In	Talin
0.212121	Distance	In	Talin
0.232323	Distance	In	Talin
0.373737	Distance	In	Talin
0.333333	Distance	In	Talin
0.313131	Distance	In	Talin
0.121212	Distance	In	Talin
0.40404	Distance	In	Talin
0.282828	Distance	In	Talin
0.363636	Distance	In	Talin
0.242424	Distance	In	Talin
0.373737	Distance	In	Talin
0.232323	Distance	In	Talin
0.343434	Distance	In	Talin
0.343434	Distance	In	Talin
0.40404	Distance	In	Talin
0.606061	Distance	In	Talin
0.393939	Distance	In	Talin
0.454545	Distance	In	Talin
0.333333	Distance	In	Talin
0.252525	Distance	In	Talin
0.353535	Distance	In	Talin
0.0808081	Distance	In	Talin
0.252525	Distance	In	Talin
0.30303	Distance	In	Talin
0.242424	Distance	In	Talin
0.585859	Distance	In	Talin
0.141414	Distance	In	Talin
0.535354	Distance	In	Talin
0.646465	Distance	In	Talin
0.373737	Distance	In	Talin
0.262626	Distance	In	Talin
0.454545	Distance	In	Talin
0.171717	Distance	In	Talin
0.20202	Distance	In	Talin
0.282828	Distance	In	Talin
0.454545	Distance	In	Talin
0.686869	Distance	In	Talin
0.494949	Distance	In	Talin
0.535354	Distance	In	Talin
0.464646	Distance	In	Talin
0.272727	Distance	In	Talin
0.494949	Distance	In	Talin
0.444444	Distance	In	Talin
0.454545	Distance	In	Talin
0.353535	Distance	In	Talin
0.515152	Distance	In	Talin
0.565657	Distance	In	Talin
0.383838	Distance	In	Talin
0.292929	Distance	In	Talin
0.232323	Distance	In	Talin
0.474747	Distance	In	Talin
0.616162	Distance	In	Talin
0.333333	Distance	In	Talin
0.464646	Distance	In	Talin
0.323232	Distance	In	Talin
0.222222	Distance	In	Talin
0.323232	Distance	In	Talin
0.414141	Distance	In	Talin
0.292929	Distance	In	Talin
0.252525	Distance	In	Talin
0.676768	Distance	In	Talin
0.555556	Distance	In	Talin
0.515152	Distance	In	Talin
0.292929	Distance	In	Talin
0.515152	Distance	In	Talin
0.272727	Distance	In	Talin
0.494949	Distance	In	Talin
0.525253	Distance	In	Talin
0.242424	Distance	In	Talin
0.272727	Distance	In	Talin
0.585859	Distance	In	Talin
0.30303	Distance	In	Talin
0.181818	Distance	In	Talin
0.363636	Distance	In	Talin
0.242424	Distance	In	Talin
0.484848	Distance	In	Talin
0.323232	Distance	In	Talin
0.141414	Distance	In	Talin
0.737374	Distance	In	Talin
0.171717	Distance	In	Talin
0.505051	Distance	In	Talin
0.373737	Distance	In	Talin
0.383838	Distance	In	Talin
0.272727	Distance	In	Talin
0.212121	Distance	In	Talin
0.282828	Distance	In	Talin
0.282828	Distance	In	Talin
0.141414	Distance	In	Talin
0.0606061	Distance	In	Talin
0.454545	Distance	In	Talin
0.161616	Distance	In	Talin
0.20202	Distance	In	Talin
0.0808081	Distance	In	Talin
0.292929	Distance	In	Talin
0.191919	Distance	In	Talin
0.343434	Distance	In	Talin
0.30303	Distance	In	Talin
0.373737	Distance	In	Talin
0.30303	Distance	In	Talin
0.282828	Distance	In	Talin
0.222222	Distance	In	Talin
0.131313	Distance	In	Talin
0.474747	Distance	In	Talin
0.373737	Distance	In	Talin
0.252525	Distance	In	Talin
0.272727	Distance	In	Talin
0.181818	Distance	In	Talin
0.69697	Distance	In	Talin
0.323232	Distance	In	Talin
0.282828	Distance	In	Talin
0.424242	Distance	In	Talin
0.323232	Distance	In	Talin
0.626263	Distance	In	Talin
0.494949	Distance	In	Talin
0.151515	Distance	In	Talin
0.20202	Distance	Out	Talin
0.393939	Distance	Out	Talin
0.222222	Distance	Out	Talin
0.818182	Distance	Out	Talin
0.424242	Distance	Out	Talin
0.212121	Distance	Out	Talin
0.525253	Distance	Out	Talin
0.757576	Distance	Out	Talin
0.555556	Distance	Out	Talin
0.282828	Distance	Out	Talin
0.383838	Distance	Out	Talin
0.252525	Distance	Out	Talin
0.282828	Distance	Out	Talin
0.0707071	Distance	Out	Talin
0.171717	Distance	Out	Talin
0.525253	Distance	Out	Talin
0.464646	Distance	Out	Talin
0.323232	Distance	Out	Talin
0.454545	Distance	Out	Talin
0.555556	Distance	Out	Talin
0.606061	Distance	Out	Talin
0.272727	Distance	Out	Talin
0.343434	Distance	Out	Talin
0.0909091	Distance	Out	Talin
0.262626	Distance	Out	Talin
0.383838	Distance	Out	Talin
0.626263	Distance	Out	Talin
0.0505051	Distance	Out	Talin
0.575758	Distance	Out	Talin
0.191919	Distance	Out	Talin
0.585859	Distance	Out	Talin
0.232323	Distance	Out	Talin
0.30303	Distance	Out	Talin
0.343434	Distance	Out	Talin
0.222222	Distance	Out	Talin
0.131313	Distance	Out	Talin
0.161616	Distance	Out	Talin
0.040404	Distance	Out	Talin
0.343434	Distance	Out	Talin
0.363636	Distance	Out	Talin
0.121212	Distance	Out	Talin
0.232323	Distance	Out	Talin
0.353535	Distance	Out	Talin
0.171717	Distance	Out	Talin
0.0808081	Distance	Out	Talin
0.0808081	Distance	Out	Talin
0.242424	Distance	Out	Talin
0.0909091	Distance	Out	Talin
0.30303	Distance	Out	Talin
0.353535	Distance	Out	Talin
0.292929	Distance	Out	Talin
0.393939	Distance	Out	Talin
0.424242	Distance	Out	Talin
0.424242	Distance	Out	Talin
0.505051	Distance	Out	Talin
0.0808081	Distance	Out	Talin
0.747475	Distance	Out	Talin
0.505051	Distance	Out	Talin
0.69697	Distance	Out	Talin
0.30303	Distance	Out	Talin
0.373737	Distance	Out	Talin
0.383838	Distance	Out	Talin
0.707071	Distance	Out	Talin
0.464646	Distance	Out	Talin
0.565657	Distance	Out	Talin
0.707071	Distance	Out	Talin
0.464646	Distance	Out	Talin
0.272727	Distance	Out	Talin
0.454545	Distance	Out	Talin
0.828283	Distance	Out	Talin
0.383838	Distance	Out	Talin
0.434343	Distance	Out	Talin
0.838384	Distance	Out	Talin
0.343434	Distance	Out	Talin
0.212121	Distance	Out	Talin
0.232323	Distance	Out	Talin
0.252525	Distance	Out	Talin
0.171717	Distance	Out	Talin
0.222222	Distance	Out	Talin
0.242424	Distance	Out	Talin
0.444444	Distance	Out	Talin
0.646465	Distance	Out	Talin
0.272727	Distance	Out	Talin
0.373737	Distance	Out	Talin
0.161616	Distance	Out	Talin
0.454545	Distance	Out	Talin
0.59596	Distance	Out	Talin
0.69697	Distance	Out	Talin
0.272727	Distance	Out	Talin
0.343434	Distance	Out	Talin
0.393939	Distance	Out	Talin
0.373737	Distance	Out	Talin
0.181818	Distance	Out	Talin
0.222222	Distance	Out	Talin
0.262626	Distance	Out	Talin
0.10101	Distance	Out	Talin
0.141414	Distance	Out	Talin
0.141414	Distance	Out	Talin
0.333333	Distance	Out	Talin
0.272727	Distance	Out	Talin
0.212121	Distance	Out	Talin
0.262626	Distance	Out	Talin
0.161616	Distance	Out	Talin
0.747475	Distance	Out	Talin
0.0707071	Distance	Out	Talin
0.161616	Distance	Out	Talin
0.333333	Distance	Out	Talin
0.131313	Distance	Out	Talin
0.171717	Distance	Out	Talin
0.242424	Distance	Out	Talin
0.282828	Distance	Out	Talin
0.131313	Distance	Out	Talin
0.89899	Distance	Out	Talin
0.262626	Distance	Out	Talin
0.121212	Distance	Out	Talin
0.373737	Distance	Out	Talin
0.20202	Distance	Out	Talin
0.373737	Distance	Out	Talin
0.40404	Distance	Out	Talin
0.30303	Distance	Out	Talin
0.292929	Distance	Out	Talin
0.232323	Distance	Out	Talin
0.232323	Distance	Out	Talin
0.444444	Distance	Out	Talin
0.20202	Distance	Out	Talin
0.232323	Distance	Out	Talin
0.373737	Distance	Out	Talin
0.434343	Distance	Out	Talin
0.30303	Distance	Out	Talin
0.191919	Distance	Out	Talin
0.222222	Distance	Out	Talin
0.171717	Distance	Out	Talin
0.171717	Distance	Out	Talin
0.0606061	Distance	Out	Talin
0.323232	Distance	Out	Talin

## Sheet: Fig7e
	Measurement	Type	Direction	Species
122	0.525443	FWHM	In	Paxillin
123	0.181521	FWHM	In	Paxillin
124	0.138696	FWHM	In	Paxillin
125	0.21294	FWHM	In	Paxillin
126	0.123799	FWHM	In	Paxillin
127	0.264585	FWHM	In	Paxillin
128	0.276162	FWHM	In	Paxillin
129	0.206284	FWHM	In	Paxillin
130	0.505336	FWHM	In	Paxillin
131	0.160674	FWHM	In	Paxillin
132	0.259878	FWHM	In	Paxillin
133	0.220431	FWHM	In	Paxillin
134	0.193002	FWHM	In	Paxillin
135	0.113814	FWHM	In	Paxillin
136	0.113279	FWHM	In	Paxillin
137	0.126363	FWHM	In	Paxillin
138	0.287598	FWHM	In	Paxillin
139	0.14888	FWHM	In	Paxillin
140	0.139244	FWHM	In	Paxillin
141	0.133832	FWHM	In	Paxillin
142	0.185327	FWHM	In	Paxillin
143	0.13663	FWHM	In	Paxillin
144	0.303408	FWHM	In	Paxillin
145	0.189025	FWHM	In	Paxillin
146	0.287275	FWHM	In	Paxillin
147	0.245769	FWHM	In	Paxillin
148	0.171144	FWHM	In	Paxillin
149	0.13966	FWHM	In	Paxillin
150	0.432474	FWHM	In	Paxillin
151	0.19263	FWHM	In	Paxillin
152	0.247357	FWHM	In	Paxillin
153	0.14243	FWHM	In	Paxillin
154	0.305663	FWHM	In	Paxillin
155	0.636305	FWHM	In	Paxillin
156	0.115728	FWHM	In	Paxillin
157	0.186516	FWHM	In	Paxillin
158	0.232283	FWHM	In	Paxillin
159	0.471202	FWHM	In	Paxillin
160	0.196114	FWHM	In	Paxillin
161	0.222587	FWHM	In	Paxillin
162	0.340825	FWHM	In	Paxillin
163	0.201796	FWHM	In	Paxillin
164	0.455426	FWHM	In	Paxillin
165	0.171823	FWHM	In	Paxillin
166	0.159311	FWHM	In	Paxillin
167	0.346889	FWHM	In	Paxillin
168	0.198456	FWHM	In	Paxillin
169	0.233435	FWHM	In	Paxillin
170	0.311179	FWHM	In	Paxillin
171	0.477089	FWHM	In	Paxillin
172	0.27814	FWHM	In	Paxillin
173	0.267041	FWHM	In	Paxillin
174	0.214143	FWHM	In	Paxillin
175	0.269248	FWHM	In	Paxillin
176	0.119876	FWHM	In	Paxillin
177	0.472054	FWHM	In	Paxillin
178	0.446134	FWHM	In	Paxillin
179	0.257142	FWHM	In	Paxillin
180	0.262972	FWHM	In	Paxillin
181	0.232376	FWHM	In	Paxillin
182	0.2033	FWHM	In	Paxillin
183	0.124304	FWHM	Out	Paxillin
184	0.417764	FWHM	Out	Paxillin
185	0.171202	FWHM	Out	Paxillin
186	0.145704	FWHM	Out	Paxillin
187	0.32683	FWHM	Out	Paxillin
188	0.206144	FWHM	Out	Paxillin
189	0.13818	FWHM	Out	Paxillin
190	0.0946183	FWHM	Out	Paxillin
191	0.238125	FWHM	Out	Paxillin
192	0.118746	FWHM	Out	Paxillin
193	0.464015	FWHM	Out	Paxillin
194	0.236355	FWHM	Out	Paxillin
195	0.293542	FWHM	Out	Paxillin
196	0.154932	FWHM	Out	Paxillin
197	0.106611	FWHM	Out	Paxillin
198	0.532251	FWHM	Out	Paxillin
199	0.221389	FWHM	Out	Paxillin
200	0.114109	FWHM	Out	Paxillin
201	0.1183	FWHM	Out	Paxillin
202	0.120805	FWHM	Out	Paxillin
203	0.131607	FWHM	Out	Paxillin
204	0.107004	FWHM	Out	Paxillin
205	0.196364	FWHM	Out	Paxillin
206	0.106185	FWHM	Out	Paxillin
207	0.178627	FWHM	Out	Paxillin
208	0.188579	FWHM	Out	Paxillin
209	0.202015	FWHM	Out	Paxillin
210	0.112643	FWHM	Out	Paxillin
211	0.185225	FWHM	Out	Paxillin
212	0.282051	FWHM	Out	Paxillin
213	0.141687	FWHM	Out	Paxillin
214	0.120332	FWHM	Out	Paxillin
215	0.101656	FWHM	Out	Paxillin
216	0.153028	FWHM	Out	Paxillin
217	0.155089	FWHM	Out	Paxillin
218	0.115617	FWHM	Out	Paxillin
219	0.157382	FWHM	Out	Paxillin
220	0.374365	FWHM	Out	Paxillin
221	0.126186	FWHM	Out	Paxillin
222	0.135598	FWHM	Out	Paxillin
223	0.0999173	FWHM	Out	Paxillin
224	0.151361	FWHM	Out	Paxillin
225	0.192985	FWHM	Out	Paxillin
226	0.417389	FWHM	Out	Paxillin
227	0.131011	FWHM	Out	Paxillin
228	0.214517	FWHM	Out	Paxillin
229	0.0943666	FWHM	Out	Paxillin
230	0.24636	FWHM	Out	Paxillin
231	0.144194	FWHM	Out	Paxillin
232	0.160299	FWHM	Out	Paxillin
233	0.134421	FWHM	Out	Paxillin
234	0.1467	FWHM	Out	Paxillin
235	0.179072	FWHM	Out	Paxillin
236	0.0837598	FWHM	Out	Paxillin
237	0.122681	FWHM	Out	Paxillin
238	0.214114	FWHM	Out	Paxillin
239	0.110483	FWHM	Out	Paxillin
240	0.085848	FWHM	Out	Paxillin
241	0.252985	FWHM	Out	Paxillin
242	0.117972	FWHM	Out	Paxillin
243	0.0769402	FWHM	Out	Paxillin
527	0.290907	FWHM	In	Talin
528	0.215053	FWHM	In	Talin
529	0.171921	FWHM	In	Talin
530	0.497846	FWHM	In	Talin
531	0.256137	FWHM	In	Talin
532	0.367915	FWHM	In	Talin
533	0.225094	FWHM	In	Talin
534	0.27976	FWHM	In	Talin
535	0.22982	FWHM	In	Talin
536	0.121201	FWHM	In	Talin
537	0.143535	FWHM	In	Talin
538	0.221157	FWHM	In	Talin
539	0.12025	FWHM	In	Talin
540	0.19574	FWHM	In	Talin
541	0.141921	FWHM	In	Talin
542	0.159836	FWHM	In	Talin
543	0.115452	FWHM	In	Talin
544	0.138206	FWHM	In	Talin
545	0.176714	FWHM	In	Talin
546	0.187376	FWHM	In	Talin
547	0.0855094	FWHM	In	Talin
548	0.316103	FWHM	In	Talin
549	0.356025	FWHM	In	Talin
550	0.136342	FWHM	In	Talin
551	0.243435	FWHM	In	Talin
552	0.196919	FWHM	In	Talin
553	0.127983	FWHM	In	Talin
554	0.320456	FWHM	In	Talin
555	0.212718	FWHM	In	Talin
556	0.225391	FWHM	In	Talin
557	0.173845	FWHM	In	Talin
558	0.241559	FWHM	In	Talin
559	0.129908	FWHM	In	Talin
560	0.321714	FWHM	In	Talin
561	0.356166	FWHM	In	Talin
562	0.336902	FWHM	In	Talin
563	0.308528	FWHM	In	Talin
564	0.220216	FWHM	In	Talin
565	0.115153	FWHM	In	Talin
566	0.220873	FWHM	In	Talin
567	0.330613	FWHM	In	Talin
568	0.282908	FWHM	In	Talin
569	0.129234	FWHM	In	Talin
570	0.414108	FWHM	In	Talin
571	0.27726	FWHM	In	Talin
572	0.366317	FWHM	In	Talin
573	0.2817	FWHM	In	Talin
574	0.338713	FWHM	In	Talin
575	0.452781	FWHM	In	Talin
576	0.142346	FWHM	In	Talin
577	0.254493	FWHM	In	Talin
578	0.202899	FWHM	In	Talin
579	0.298895	FWHM	In	Talin
580	0.411391	FWHM	In	Talin
581	0.0922881	FWHM	In	Talin
582	0.119246	FWHM	In	Talin
583	0.421369	FWHM	In	Talin
584	0.469957	FWHM	In	Talin
585	0.13712	FWHM	In	Talin
586	0.0794711	FWHM	In	Talin
587	0.396768	FWHM	In	Talin
588	0.195709	FWHM	In	Talin
589	0.125699	FWHM	In	Talin
590	0.207028	FWHM	In	Talin
591	0.311918	FWHM	In	Talin
592	0.336007	FWHM	In	Talin
593	0.435584	FWHM	In	Talin
594	0.433852	FWHM	In	Talin
595	0.199327	FWHM	In	Talin
596	0.359308	FWHM	In	Talin
597	0.17266	FWHM	In	Talin
598	0.359171	FWHM	In	Talin
599	0.292708	FWHM	In	Talin
600	0.226776	FWHM	In	Talin
601	0.244608	FWHM	In	Talin
602	0.238242	FWHM	In	Talin
603	0.173194	FWHM	In	Talin
604	0.114544	FWHM	In	Talin
605	0.217861	FWHM	In	Talin
606	0.401848	FWHM	In	Talin
607	0.126343	FWHM	In	Talin
608	0.137469	FWHM	In	Talin
609	0.297613	FWHM	In	Talin
610	0.237678	FWHM	In	Talin
611	0.3051	FWHM	In	Talin
612	0.33653	FWHM	In	Talin
613	0.184222	FWHM	In	Talin
614	0.231449	FWHM	In	Talin
615	0.157231	FWHM	In	Talin
616	0.297947	FWHM	In	Talin
617	0.246319	FWHM	In	Talin
618	0.34269	FWHM	In	Talin
619	0.149918	FWHM	In	Talin
620	0.220356	FWHM	In	Talin
621	0.173887	FWHM	In	Talin
622	0.192808	FWHM	In	Talin
623	0.287585	FWHM	In	Talin
624	0.477415	FWHM	In	Talin
625	0.320999	FWHM	In	Talin
626	0.439994	FWHM	In	Talin
627	0.17106	FWHM	In	Talin
628	0.167881	FWHM	In	Talin
629	0.1623	FWHM	In	Talin
630	0.133503	FWHM	In	Talin
631	0.172898	FWHM	In	Talin
632	0.135931	FWHM	In	Talin
633	0.183357	FWHM	In	Talin
634	0.149787	FWHM	In	Talin
635	0.213207	FWHM	In	Talin
636	0.101245	FWHM	In	Talin
637	0.21434	FWHM	In	Talin
638	0.160723	FWHM	In	Talin
639	0.101428	FWHM	In	Talin
640	0.137607	FWHM	In	Talin
641	0.110495	FWHM	In	Talin
642	0.36434	FWHM	In	Talin
643	0.373046	FWHM	In	Talin
644	0.428078	FWHM	In	Talin
645	0.120841	FWHM	In	Talin
646	0.14747	FWHM	In	Talin
647	0.127284	FWHM	In	Talin
648	0.063679	FWHM	In	Talin
649	0.11144	FWHM	In	Talin
650	0.095189	FWHM	In	Talin
651	0.13633	FWHM	In	Talin
652	0.154805	FWHM	In	Talin
653	0.11149	FWHM	In	Talin
654	0.13795	FWHM	In	Talin
655	0.206049	FWHM	In	Talin
656	0.0804482	FWHM	In	Talin
657	0.278413	FWHM	In	Talin
658	0.192847	FWHM	In	Talin
659	0.121639	FWHM	In	Talin
660	0.133048	FWHM	In	Talin
661	0.106634	FWHM	In	Talin
662	0.312245	FWHM	In	Talin
663	0.281805	FWHM	In	Talin
664	0.149929	FWHM	In	Talin
665	0.215849	FWHM	In	Talin
666	0.147992	FWHM	In	Talin
667	0.147427	FWHM	In	Talin
668	0.388728	FWHM	In	Talin
669	0.314351	FWHM	In	Talin
670	0.107084	FWHM	In	Talin
671	0.143846	FWHM	In	Talin
672	0.322278	FWHM	In	Talin
673	0.178536	FWHM	In	Talin
674	0.112096	FWHM	In	Talin
675	0.292028	FWHM	Out	Talin
676	0.158736	FWHM	Out	Talin
677	0.194783	FWHM	Out	Talin
678	0.186217	FWHM	Out	Talin
679	0.172565	FWHM	Out	Talin
680	0.193941	FWHM	Out	Talin
681	0.175626	FWHM	Out	Talin
682	0.263905	FWHM	Out	Talin
683	0.350689	FWHM	Out	Talin
684	0.17042	FWHM	Out	Talin
685	0.128821	FWHM	Out	Talin
686	0.151529	FWHM	Out	Talin
687	0.123799	FWHM	Out	Talin
688	0.100948	FWHM	Out	Talin
689	0.112001	FWHM	Out	Talin
690	0.152336	FWHM	Out	Talin
691	0.124665	FWHM	Out	Talin
692	0.19222	FWHM	Out	Talin
693	0.432206	FWHM	Out	Talin
694	0.192532	FWHM	Out	Talin
695	0.178894	FWHM	Out	Talin
696	0.153707	FWHM	Out	Talin
697	0.257019	FWHM	Out	Talin
698	0.116482	FWHM	Out	Talin
699	0.275016	FWHM	Out	Talin
700	0.318492	FWHM	Out	Talin
701	0.169495	FWHM	Out	Talin
702	0.0677841	FWHM	Out	Talin
703	0.115115	FWHM	Out	Talin
704	0.0932363	FWHM	Out	Talin
705	0.520565	FWHM	Out	Talin
706	0.166384	FWHM	Out	Talin
707	0.295716	FWHM	Out	Talin
708	0.109662	FWHM	Out	Talin
709	0.124489	FWHM	Out	Talin
710	0.30308	FWHM	Out	Talin
711	0.176093	FWHM	Out	Talin
712	0.0569149	FWHM	Out	Talin
713	0.24689	FWHM	Out	Talin
714	0.126808	FWHM	Out	Talin
715	0.101921	FWHM	Out	Talin
716	0.10477	FWHM	Out	Talin
717	0.280438	FWHM	Out	Talin
718	0.162659	FWHM	Out	Talin
719	0.101597	FWHM	Out	Talin
720	0.128043	FWHM	Out	Talin
721	0.188391	FWHM	Out	Talin
722	0.0964073	FWHM	Out	Talin
723	0.112779	FWHM	Out	Talin
724	0.133112	FWHM	Out	Talin
725	0.300286	FWHM	Out	Talin
726	0.149746	FWHM	Out	Talin
727	0.294098	FWHM	Out	Talin
728	0.147554	FWHM	Out	Talin
729	0.264972	FWHM	Out	Talin
730	0.109296	FWHM	Out	Talin
731	0.111087	FWHM	Out	Talin
732	0.135574	FWHM	Out	Talin
733	0.174859	FWHM	Out	Talin
734	0.129526	FWHM	Out	Talin
735	0.160288	FWHM	Out	Talin
736	0.213315	FWHM	Out	Talin
737	0.204636	FWHM	Out	Talin
738	0.112479	FWHM	Out	Talin
739	0.191742	FWHM	Out	Talin
740	0.291592	FWHM	Out	Talin
741	0.157989	FWHM	Out	Talin
742	0.111454	FWHM	Out	Talin
743	0.104622	FWHM	Out	Talin
744	0.112119	FWHM	Out	Talin
745	0.136043	FWHM	Out	Talin
746	0.128035	FWHM	Out	Talin
747	0.140032	FWHM	Out	Talin
748	0.0864655	FWHM	Out	Talin
749	0.240246	FWHM	Out	Talin
750	0.172314	FWHM	Out	Talin
751	0.227543	FWHM	Out	Talin
752	0.10386	FWHM	Out	Talin
753	0.179855	FWHM	Out	Talin
754	0.135988	FWHM	Out	Talin
755	0.163213	FWHM	Out	Talin
756	0.580904	FWHM	Out	Talin
757	0.116691	FWHM	Out	Talin
758	0.141965	FWHM	Out	Talin
759	0.196206	FWHM	Out	Talin
760	0.120276	FWHM	Out	Talin
761	0.127825	FWHM	Out	Talin
762	0.347783	FWHM	Out	Talin
763	0.430557	FWHM	Out	Talin
764	0.13381	FWHM	Out	Talin
765	0.312163	FWHM	Out	Talin
766	0.150892	FWHM	Out	Talin
767	0.140456	FWHM	Out	Talin
768	0.149473	FWHM	Out	Talin
769	0.225453	FWHM	Out	Talin
770	0.0977697	FWHM	Out	Talin
771	0.107922	FWHM	Out	Talin
772	0.126198	FWHM	Out	Talin
773	0.143681	FWHM	Out	Talin
774	0.187797	FWHM	Out	Talin
775	0.208518	FWHM	Out	Talin
776	0.135721	FWHM	Out	Talin
777	0.0956289	FWHM	Out	Talin
778	0.136937	FWHM	Out	Talin
779	0.103873	FWHM	Out	Talin
780	0.242109	FWHM	Out	Talin
781	0.135131	FWHM	Out	Talin
782	0.132581	FWHM	Out	Talin
783	0.0829908	FWHM	Out	Talin
784	0.189742	FWHM	Out	Talin
785	0.111765	FWHM	Out	Talin
786	0.0935394	FWHM	Out	Talin
787	0.0986713	FWHM	Out	Talin
788	0.121599	FWHM	Out	Talin
789	0.173431	FWHM	Out	Talin
790	0.13575	FWHM	Out	Talin
791	0.0882917	FWHM	Out	Talin
792	0.112088	FWHM	Out	Talin
793	0.191737	FWHM	Out	Talin
794	0.112299	FWHM	Out	Talin
795	0.162961	FWHM	Out	Talin
796	0.133214	FWHM	Out	Talin
797	0.129961	FWHM	Out	Talin
798	0.19659	FWHM	Out	Talin
799	0.121767	FWHM	Out	Talin
800	0.120878	FWHM	Out	Talin
801	0.140584	FWHM	Out	Talin
802	0.111831	FWHM	Out	Talin
803	0.155104	FWHM	Out	Talin
804	0.191958	FWHM	Out	Talin
805	0.145463	FWHM	Out	Talin
806	0.156021	FWHM	Out	Talin
807	0.122013	FWHM	Out	Talin
808	0.0827959	FWHM	Out	Talin
809	0.270615	FWHM	Out	Talin

[truncated: 9 more sheets: Fig7f, Fig8c, Fig8b, SuppFig1b, SuppFig1c, SuppFig4b, SuppFig4e, SuppFig5a-c, SuppFig9g]
